# Supplementary material for: Prevalence of non-communicable diseases risk factors and their determinants: Results from STEPS survey 2019, Nepal
Source: PLoS One. 2021 Jul 30;16(7):e0253605. doi: 10.1371/journal.pone.0253605 (PMC8323895; doi:10.1371/journal.pone.0253605)
Supplement: S1 Dataset — (XLSX) [file pone.0253605.s002.xlsx]

## Sheet: Sheet1
psu	age	c1	c4	c5	c6	c7	c8	t1	a1	a2	a6	a7	a8	a9	a10a	a10b	a10c	a10d	a10e	a10f	a10g	a11	a12a	a12b	a12c	a12d	a12e	a13	a14	a15	a16	d1	d2	d3	d4	p1	p2	p3a	p3b	p4	p5	p6a	p6b	p7	p8	p9a	p9b	p10	p11
101	35	2	0		2	2	6	2	2																						5	3	1	7	1	2				1	7	2	0	2				2
101	24	1	13	5	2	1	3	2	2																						5	4	1	7	1	2				1	3	1	0	2				2
101	38	2	0		3	2	6	2	2																						5	2	1	7	1	2				1	7	0	30	1	7	1	0	2
101	29	1	15	5	3	1	5	2	2																						4	3	1	4	2	2				1	5	1	0	2				2
101	45	2	0		3	2	6	2	2																						5	0		2	2	2				1	7	1	30	2				2
101	44	1	15	5	6	2	2	2	1	1	2	4	4	0	0	0	2	2	0	0	0	2						5	4	5	5	2	1	7	1	2				2				2				2
101	30	2	10	4	2	2	6	2	2																						5	1	1	7	2	2				1	7	1	0	2				2
101	30	1	0		3	2	3	2	2																						5	7	1	7	3	2				2				1	7	1	0	2
101	37	1	9	4	2	2	2	1	1	1	4	4	4	0	4	4	4	4	4	4	4	2						5	5	5	5	0		4	2	2				2				1	6	0	30	2
101	35	2	0		3	2	6	2	2																						3	77		7	2	2				1	7	1	0	2				2
101	30	2	0		2	2	6	2	2																						5	0		3	2	2				1	7	1	0	2				2
101	38	2	10	4	3	2	3	2	2																						5	7	1	7	2	2				1	7	1	30	2				2
101	44	2	10	4	2	2	6	1	1	1	1	1	77	77	0	0	0	0	0	0	0	2						5	5	5	5	7	1	7	1	2				1	3	2	0	2				2
101	24	2	12	5	3	2	3	2	2																						2	7	1	7	2	2				1	2	3	0	2				2
101	35	2	0		3	2	3	1	2																						3	7	1	7	2	2				1	7	2	0	2				2
101	43	1	0		3	2	3	2	2																						5	4	1	7	2	1	7	8	0	1	2	4	0	2				2
101	50	1	10	4	2	2	3	2	1	2																					3	0		7	2	2				2				2				2
101	51	2	10	4	6	2	6	2	2																						5	7	1	7	1	2				1	7	0	30	1	7	0	20	2
101	27	2	8	4	2	2	6	2	2																						5	0		7	2	2				1	7	1	0	2				2
101	50	1	13	5	3	2	1	1	1	1																		5	5	5	5	2	1	7	2	2				2				2				2
101	47	2	10	4	6	2	3	2	2																						5	4	1	7	2	2				1	7	0	30	2				2
102	29	1	10	4	3	1	3	2	2																						5	3	1	7	1	2				2				1	7	2	0	2
102	37	1	16	6	3	2	3	2	2																						5	4	2	7	2	2				2				1	7	1	0	2
102	19	1	15	4	3	1	5	2	1	1	1	1	1	0	0	0	0	0	0	0	0	2						5	5	5	5	4	1	4	1	2				2				1	7	2	0	2
102	55	2	0		3	5	6	2	2																						5	5	1	7	1	2				2				1	7	0	40	2
102	27	1	2	2	3	2	3	1	1	1	3	1	1	0	0	0	0	0	0	0	0	2						5	5	5	5	3	1	6	1	2				2				1	7	0	30	2
102	64	1	10	4	6	2	3	2	1	1																		5	5	5	5	5	1	7	1	2				1	7	0	30	2				2
102	51	1	0		3	2	3	2	1	1	30	1	1	0	1	1	1	1	1	1	1	1	1	0	0	0	0	5	5	5	5	7	1	7	1	2				2				1	7	0	40	2
102	46	1	0		3	2	3	2	2																						5	6	2	7	1	2				2				1	7	0	50	2
102	34	1	12	5	6	2	3	1	1	1																		5	5	5	5	4	1	5	1	2				2				2				2
102	63	1	10	4	5	2	7	2	1	2																					5	5	1	7	1	2				2				1	7	0	30	2
102	60	2	0		3	2	6	2	2																						5	6	1	7	1	2				2				1	7	0	50	2
102	39	1	15	6	3	2	3	2	2																						5	5	1	7	1	2				2				1	7	0	40	2
102	42	2	0		3	2	3	2	2																						5	3	1	7	2	2				2				1	7	0	30	2
102	51	1	10	4	6	2	3	2	1	1																		5	5	5	5	4	1	4	1	2				1	7	2	0	1	7	3	30	2
102	33	1	15	5	5	2	3	1	1	1																		5	5	5	5	7	2	7	1	2				2				1	7	0	50	2
102	22	2	10	4	3	1	6	2	2																						5	5	1	7	1	2				1	7	1	0	1	7	0	40	2
102	39	1	11	4	3	2	3	2	1	1	15	1	1	77	1	0	0	0	1	0	0	1	0	0	1	0	0	5	5	5	4	5	1	7	1	2				1	7	1	0	1	7	1	30	2
102	29	1	5	3	3	1	3	2	1	2																					5	2	1	7	1	2				2				1	7	0	50	2
102	41	1	10	4	3	2	3	2	1	1	1	2	2	0	0	0	0	0	0	0	0	2						5	5	5	5	6	2	7	1	2				2				1	7	0	40	2
102	54	2	0		3	5	6	2	2																						5	4	1	6	1	2				2				1	7	0	50	2
103	67	2	3	2	2	5	6	2	2																						5	7	1	7	2	2				1	7	1	0	1	7	0	30	2
103	26	2	8	3	1	2	3	2	1	2																					5	1	0.5	7	2	1	5	8	0	1	7	2	0	1	7	1	0	2
103	47	2	0		2	2	6	2	2																						5	4	1	7	2	2				1	7	1	45	1	7	0	30	2
103	65	2	0		2	5	6	2	2																						5	3	1	7	2	2				1	7	1	0	1	7	0	30	2
103	66	1	0		1	2	7	2	2																						5	5	1	7	2	2				1	7	0	30	1	7	3	0	2
103	33	2	10	4	2	2	6	2	2																						5	5	1	7	2	2				1	7	1	0	1	7	2	0	2
103	26	2	15	5	2	1	6	2	2																						5	4	1	7	2	2				1	7	1	0	1	6	0	20	2
103	65	2	0		2	5	6	2	2																						5	4	1	7	2	2				1	5	1	30	1	7	1	0	2
103	33	2	10	4	2	2	6	2	2																						5	2	0.5	7	2	2				1	7	1	0	1	4	0	30	2
103	62	2	0		2	2	6	2	1	1	77	77	1	0	1	1	1	1	1	1	1	1	7	0	0	0	0	5	5	5	5	2	1	7	2	2				1	2	0	30	1	3	0	15	2
103	24	2	12	4	2	2	6	2	2																						5	5	1	7	2	2				1	7	1	30	1	7	0	30	2
103	39	2	5	3	2	2	6	2	2																						5	3	1	7	2	2				1	7	2	0	1	7	0	30	2
103	47	2	10	4	2	2	6	2	2																						5	5	1	7	2	2				1	7	2	0	1	7	0	30	2
103	43	1	10	4	2	2	3	2	2																						5	5	1	7	2	2				2				2				2
103	36	2	10	4	5	2	6	2	2																						5	5	1	7	2	2				1	7	2	0	1	7	0	30	2
103	19	2	10	4	2	2	6	2	2																						5	4	1	7	2	2				1	7	4	0	1	7	1	30	2
103	45	2	0		3	2	6	1	2																						5	4	1	7	2	2				1	7	1	30	1	7	1	0	2
103	37	2	10	4	2	2	6	2	2																						5	5	1	7	2	2				1	5	0	30	1	7	0	45	2
103	40	1	0		1	2	2	1	1	1	77	77	2	0	0	1	0	0	2	0	0	1	3	0	0	0	0	5	5	5	5	2	1	7	2	1	7	1	45	1	7	1	0	1	7	0	45	2
103	48	2	8	3	2	2	6	2	2																						5	5	1	7	2	2				1	7	1	0	1	7	0	30	2
103	47	2	4	2	2	2	6	2	2																						5	5	2	7	2	2				1	7	1	30	1	7	0	30	2
104	63	1	0		2	2	6	2	1	1	30	8	10	30	8	4	6	6	6	6	6	1	10	10	0	0	0	1	1	1	4	1	1	7	1	1	7	5	0	1	7	2	0	1	7	4	0	2
104	50	2	2	3	2	2	6	2	1	2																					4	2	1	7	1	1	7	3	0	1	2	1	0	1	4	1	0	2
104	36	2	4	3	2	2	6	2	2																						5	3	1	7	1	1	2	4	0	1	3	0	30	1	7	1	30	2
104	22	2	12	5	2	2	6	2	2																						1	2	1	7	1	1	1	0	30	1	7	2	0	1	7	4	0	2
104	64	2	0		2	5	6	2	1	1	2	2	2	0	0	0	0	0	0	2	0	2						5	5	5	5	0		7	1	1	3	2	0	1	3	1	0	1	7	2	0	2
104	40	2	8	4	2	2	6	2	2																						5	2	1	7	1	1	7	3	0	1	3	1	0	1	7	4	0	2
104	34	2	0		2	5	6	2	1	1	4	2	2	0	2	0	0	0	2	0	0	1	0	4	0	0	0	5	5	5	5	2	1	5	1	1	4	3	0	1	7	1	0	1	7	1	0	2
104	32	1	10	4	2	2	6	2	1	1																		5	5	5	5	2	1	4	1	1	1	1	0	1	7	1	0	1	4	0	10	2
104	17	2	11	4	2	1	5	2	1	1	1	1	1	0	0	0	0	0	0	0	0	2						5	5	5	5	1	1	4	1	1	1	0	30	1	7	0	30	1	7	0	45	2
104	56	2	0		2	5	6	1	1	1	20	4	8	4	4	4	8	4	4	4	4	1	4	10	0	0	0	1	5	2	5	0		7	2	1	7	3	0	1	4	0	45	1	7	4	0	2
104	36	1	8	3	2	2	3	1	1	1	30	4	6	3	4	4	6	4	4	4	4	1	10	0	0	0	0	5	5	5	4	1	1	7	1	1	7	4	0	1	1	2	0	1	3	5	0	1	2
104	57	1	2	2	2	2	6	2	1	1																		1	1	1	4	2	1	7	1	1	7	7	0	1	7	4	0	1	7	2	0	2
104	66	2	0		2	2	6	1	1	1	2	1	2	0	0	0	0	0	0	0	1	1	1	0	0	0	0	5	5	5	5	3	1	7	1	1	7	1	30	1	4	0	30	1	7	4	0	2
104	43	2	9	4	2	2	6	2	2																						5	1	2	4	1	1	2	0	20	1	7	1	0	1	7	2	0	2
104	53	2	1	1	2	5	6	2	1	1	5	4	4	0	0	0	0	0	0	4	0	1	1	4	0	0	0	5	5	5	5	1	2	7	1	1	7	3	0	1	4	1	0	1	7	4	0	2
104	41	2	7	3	2	2	6	2	1	1	1	1	1	0	0	0	0	0	0	0	0	2						5	5	5	5	1	1	4	1	1	4	2	0	1	3	0	30	1	7	0	30	2
104	46	1	10	4	2	3	6	2	1	1																		5	5	5	5	2	1	7	1	1	4	5	0	1	2	2	0	1	4	2	0	2
104	53	1	5	3	2	4	6	2	1	1	25	4	4	2	4	4	4	8	4	4	4	1	1	10	0	0	0	1	5	1	5	2	1	4	1	1	2	1	0	1	4	1	0	1	7	0	30	2
104	46	2	0		2	2	6	2	2																						5	0		7	1	2				1	7	0	30	1	7	0	30	2
104	45	1	10	4	2	2	6	2	1	2																					5	1	0.5	5	1	1	3	0	30	1	3	2	0	1	7	3	0	2
104	38	2	10	4	2	2	3	2	1	1	1	1	1	0	0	0	0	0	0	0	0	2						5	5	5	5	1	1	7	1	1	1	4	0	1	7	1	0	1	7	2	0	2
104	34	2	9	4	2	2	6	2	1	1	4	1	2	0	0	0	1	0	0	2	0	1	0	3	0	0	0	5	5	5	5	2	1	7	1	1	7	4	0	1	2	2	0	1	7	1	30	2
104	33	2	0		2	2	6	2	1	1	7	2	3	0	0	2	0	0	0	2	0	1	4	0	0	0	0	5	5	5	5	0		7	1	1	1	2	0	1	7	3	0	1	7	3	0	2
105	54	2	0		6	2	6	2	2																						5	7	2	7	1	2				1	7	1	0	1	5	0	30	2
105	43	2	5	2	6	2	6	2	2																						5	3	1	7	1	2				1	7	3	0	1	7	1	0	2
105	68	2	0		6	2	6	2	2																						5	2	1	7	1	2				1	7	1	30	1	7	2	0	2
105	19	2	12	4	2	2	6	2	2																						5	4	1	4	1	2				1	7	1	30	1	7	0	30	2
105	23	2	12	5	1	1	2	2	2																						5	0		7	2	2				1	7	0	30	1	7	0	30	2
105	28	2	8	3	2	2	3	2	2																						5	3	2	7	1	2				1	7	1	30	1	7	1	30	2
105	28	2	11	5	6	2	6	2	2																						5	2	1	7	2	2				1	7	1	30	1	7	0	20	2
105	61	1	10	4	3	2	2	2	2																						5	1	1	7	1	1	3	4	0	1	7	1	0	1	7	1	0	2
105	49	1	10	4	2	2	3	2	1	1	21	3	5	77	3	3	0	3	3	3	3	1	3	0	0	0	0	5	5	5	3	7	2	4	2	1	2	4	0	1	7	0	30	1	7	0	45	2
105	35	2	0		1	2	6	2	2																						5	1	77	4	1	1	4	4	0	1	7	1	20	1	2	1	0	2
105	34	2	6	3	6	2	6	2	2																						5	0		7	2	1	1	1	0	1	7	2	0	1	7	0	20	2
105	17	2	11	5	3	1	5	2	2																						5	4	1	7	2	2				1	7	0	30	1	7	0	25	1	1
105	22	2	9	4	2	2	6	2	2																						5	7	1	7	2	2				1	7	0	30	1	7	0	25	2
105	21	2	8	3	3	2	6	2	2																						5	0		3	1	2				1	7	1	30	1	7	0	30	2
105	41	2	10	5	2	2	6	2	2																						5	2	1	7	2	1	4	1	20	1	7	0	30	1	7	0	30	2
105	27	1	10	4	6	2	3	1	1	1	3	3	77	0	0	0	0	0	0	0	0	2						5	5	5	5	2	2	7	1	1	2	2	0	1	7	1	0	1	7	0	45	1	2
105	41	2	0		1	2	6	2	2																						5	0		7	1	1	2	2	30	1	7	0	30	1	7	0	20	2
105	24	2	5	3	3	2	6	2	2																						5	0		3	1	2				1	7	2	0	1	7	1	0	2
105	48	1	10	4	6	2	3	2	2																						5	4	1	7	2	1	4	4	30	1	7	2	0	1	7	0	10	2
105	28	1	9	4	3	2	6	1	1	1	9	4	8	2	1	0	0	0	1	0	0	2						2	5	5	5	4	1	7	2	2				1	7	4	0	1	4	0	20	2
105	45	2	0		1	2	6	2	2																						5	0		3	1	1	4	3	0	1	7	1	30	1	7	0	30	2
105	58	2	0		6	5	6	2	2																						5	7	2	7	2	2				1	7	0	45	1	4	0	20	2
106	31	2	4	3	3	2	6	2	2																						5	2	1	6	1	2				1	5	2	30	1	7	1	0	2
106	19	2	7	3	2	2	6	2	2																						5	4	2	7	1	2				2				1	5	1	0	2
106	33	2	0		2	2	6	2	2																						5	3	1	7	1	1	5	1	30	1	7	1	30	1	7	1	35	2
106	56	1	2	2	2	2	6	2	2																						5	3	1	6	1	2				1	7	2	45	1	7	1	30	2
106	42	2	8	4	2	2	6	2	2																						5	4	1	7	1	2				1	6	1	35	1	6	2	35	2
106	25	2	8	3	2	2	6	2	2																						5	1	1	6	1	2				1	5	1	30	1	4	1	30	2
106	51	2	0		6	2	6	2	2																						5	7	2	7	1	2				1	6	2	0	1	7	0	20	2
106	56	1	0		2	2	6	2	2																						5	2	1	7	1	1	5	3	0	1	7	1	35	1	7	1	35	2
106	36	2	7	3	3	2	6	2	2																						5	2	1	6	1	2				1	5	2	0	1	6	0	20	2
106	36	2	0		2	2	6	2	2																						5	3	1	7	1	2				1	7	1	30	1	6	1	30	2
106	53	1	9	4	3	2	6	1	1	1	5	5	6	2	6	6	6	6	6	6	0	2						4	5	5	4	3	1	7	1	1	5	1	35	1	6	2	0	1	7	1	45	2
106	65	2	0		3	2	6	2	2																						5	2	1	7	1	2				1	6	2	35	1	7	1	0	2
106	28	2	0		2	2	6	2	2																						5	2	77	6	1	2				1	7	2	35	1	7	1	0	2
106	45	1	0		2	2	3	2	2																						5	5	1	7	1	1	5	2	30	1	7	1	55	1	7	1	0	2
106	41	2	0		2	2	6	2	2																						5	3	1	6	1	2				1	7	1	35	1	5	1	0	2
106	50	2	0		2	2	6	2	2																						5	1	1	6	1	2				1	5	1	30	1	6	1	40	2
106	39	1	9	4	3	2	6	2	2																						5	2	1	6	1	1	4	2	30	1	7	1	30	1	7	0	25	2
106	28	2	0		2	2	6	2	2																						5	3	1	7	1	2				1	5	2	0	1	7	1	35	2
106	41	1	5	3	3	2	6	2	2																						5	5	1	7	1	1	6	3	30	1	7	2	35	1	6	1	45	2
106	36	2	0		2	2	6	2	2																						5	2	1	7	2	2				1	6	2	35	1	6	1	40	2
106	36	2	5	3	3	2	6	2	2																						5	2	1	5	1	2				1	5	2	30	1	6	1	0	2
106	61	2	0		3	5	6	1	2																						5	2	1	6	1	2				1	5	2	0	1	6	1	30	2
107	65	2	0		5	2	6	1	2																						5	0		6	2	2				1	7	4	0	2				2
107	25	2	12	5	5	2	6	2	1	1	1	2	2	0	0	0	0	0	0	0	0	2						5	5	5	5	2	2	7	2	2				1	7	4	0	1	5	2	0	2
107	26	2	12	5	6	2	3	2	2																						5	2	2	7	2	2				1	7	4	0	1	5	1	0	2
107	40	1	10	5	6	2	3	2	2																						5	3	3	7	2	1	1	2	0	1	7	5	0	1	4	1	0	2
107	48	2	0		5	2	6	2	1	1	3	3	4	0	3	0	2	0	1	0	2	1	4	0	0	0	0	5	5	5	5	2	2	7	2	2				1	7	3	0	2				2
107	17	1	11	5	5	1	5	2	2																						5	2	2	7	2	2				1	3	3	0	1	6	0	30	1	7
107	32	2	2	2	6	2	3	2	2																						5	2	2	7	3	2				1	7	3	0	1	4	1	0	2
107	31	1	17	7	5	2	1	2	2																						5	2	2	7	2	2				1	7	3	0	1	7	1	0	1	4
107	38	2	10	5	5	2	3	2	1	1	3	3	3	0	2	0	0	0	0	1	0	2						5	5	5	5	2	3	7	2	2				1	7	5	0	2				2
107	26	1	3	2	1	2	3	2	1	1	3	3	4	0	3	0	1	0	0	2	0	1	3	0	0	0	0	5	5	5	4	1	3	6	2	1	4	3	0	1	6	4	0	1	6	0	45	2
107	23	1	1	2	1	2	3	2	2																						5	2	2	6	2	1	2	1	0	1	7	4	0	1	5	1	30	2
107	32	2	0		1	2	3	2	1	1	10	3	3	0	2	0	1	0	3	2	0	1	5	2	0	0	0	5	4	4	5	1	2	5	2	2				1	7	4	0	2				2
107	25	2	16	6	5	1	5	2	2																						5	2	2	7	2	2				1	7	4	0	1	6	1	0	2
107	68	1	12	5	6	2	3	2	2																						5	3	2	7	2	1	3	3	0	1	7	4	0	1	5	0	45	2
107	26	2	5	3	5	2	6	2	1	1																		5	5	5	5	1	2	7	2	2				1	7	4	0	1	2	0	45	2
107	38	1	10	5	1	2	3	2	2																						5	3	3	7	3	1	4	3	0	1	6	6	0	1	4	1	0	2
107	37	1	15	6	6	2	3	2	2																						5	3	3	7	3	2				1	7	2	0	1	7	1	0	2
107	46	2	9	4	5	1	3	2	2																						5	2	3	7	2	2				1	7	4	0	2				2
107	35	1	10	5	5	2	3	1	2																						5	3	3	7	2	2				1	7	4	0	1	6	0	30	2
107	47	2	8	4	6	2	3	2	2																						5	2	2	7	2	2				1	7	3	0	2				2
107	31	2	15	6	6	2	2	2	2																						5	2	2	7	2	2				1	7	4	0	1	6	0	30	2
107	29	1	5	3	5	2	3	2	1	1	10	4	6	2	3	2	6	0	0	2	0	1	0	6	0	0	0	5	5	4	5	2	2	7	2	1	2	1	0	1	6	3	0	1	6	1	0	2
108	49	2	3	3	2	2	6	2	1	2																					4	4	1	5	1	2				1	7	1	0	1	7	1	0	2
108	39	1	12	5	6	2	2	2	2																						5	3	2	6	1	2				1	7	1	0	1	7	1	0	2
108	44	1	5	3	2	2	6	2	2																						5	2	1	4	1	2				1	7	2	30	1	7	1	30	2
108	41	1	6	3	1	2	3	1	2																						5	4	1	4	1	2				1	7	1	30	1	7	1	0	2
108	21	2	11	5	2	1	5	2	2																						5	4	1	4	1	2				1	7	2	0	1	7	1	30	2
108	50	2	5	3	2	2	6	2	2																						5	4	2	6	1	2				1	7	2	0	1	5	2	0	2
108	35	2	10	4	3	5	6	2	2																						5	3	1	5	1	2				1	7	2	0	1	7	1	30	2
108	35	2	10	4	2	2	6	2	2																						5	3	1	6	2	2				1	7	1	30	1	7	0	30	2
108	60	1	0		6	5	7	2	2																						5	7	1	5	2	2				2				1	7	1	0	2
108	66	1	0		2	5	9	2	2																						5	2	1	4	1	2				2				2				1	7
108	17	1	11	5	1	1	5	2	2																						5	2	1	4	1	2				1	7	1	0	1	7	1	0	1	7
108	36	2	4	3	6	2	6	2	2																						5	77		4	1	2				1	5	1	0	1	7	2	0	2
108	45	2	6	3	6	2	6	2	2																						5	77		4	2	2				2				1	7	1	0	2
108	29	1	12	5	6	2	5	2	2																						5	4	77	4	2	2				1	5	2	0	1	6	1	0	1	2
108	36	2	7	4	2	2	5	2	2																						5	3	1	5	1	2				1	7	0	30	2				2
108	49	1	12	5	6	2	3	1	1	1	4	4	2	2	2	0	0	0	0	2	0	2						4	3	4	5	4	1	5	1	2				1	5	1	30	1	7	1	30	2
108	68	1	0		6	5	9	2	1	2																					5	4	2	5	1	2				2				1	77			2
108	41	1	8	4	6	2	8	1	2																						5	2	1	4	1	2				1	5	1	30	1	6	1	30	2
108	51	1	0		6	2	6	2	2																						5	4	1	5	2	2				1	5	1	0	1	7	1	0	2
108	34	2	5	3	2	2	6	2	1	1	2	3	3	0	0	0	1	2	0	0	0	1	3	2	0	0	0	3	4	4	5	2	1	4	1	2				1	5	2	30	1	7	1	30	2
108	41	1	6	3	2	2	2	1	1	1	3	2	2	0	0	0	0	0	2	0	0	2						3	4	2	3	3	1	5	1	2				1	7	2	0	1	7	0	30	1	7
108	68	2	0		3	5	6	2	2																						5	2	1	4	1	2				2				2				2
109	19	2	10	5	5	1	5	2	2																						5	2	1	7	1	2				2				1	5	0	35	2
109	43	2	5	3	6	2	6	2	2																						5	2	1	7	1	2				1	5	1	0	2				2
109	33	2	12	4	6	2	6	2	2																						5	5	1	7	1	2				2				1	7	0	45	2
109	30	2	10	4	2	2	7	2	2																						5	7	1	7	1	2				2				2				2
109	55	2	5	2	6	2	6	2	2																						5	5	1	7	1	2				2				1	7	1	0	2
109	37	2	10	4	6	2	6	2	2																						5	5	1	7	1	1	4	2	10	2				2				2
109	63	1	0		6	2	9	2	2																						5	2	1	7	1	2				2				1	7	0	25	2
109	40	2	5	3	2	2	6	2	2																						5	4	1	7	1	2				2				1	5	1	0	2
109	28	2	12	5	6	2	6	2	2																						5	3	1	7	1	2				2				1	5	2	0	2
109	36	2	9	4	6	2	6	2	2																						5	4	1	7	1	2				2				1	7	0	30	2
109	39	2	9	4	6	2	6	2	2																						5	4	1	7	2	2				2				1	7	0	20	2
109	58	2	0		6	2	6	2	2																						5	2	1	7	1	2				1	7	0	15	1	7	0	25	2
109	67	1	7	4	6	2	5	2	2																						5	3	1	7	2	2				2				1	7	0	20	2
109	28	2	10	4	6	2	6	2	2																						5	3	1	7	1	2				2				1	7	1	0	2
109	55	1	0		2	2	5	1	1	1	2	2	2	4	2	2	2	2	2	2	2	2						2	3	5	5	4	1	7	1	2				2				1	7	0	20	2
109	59	2	6	3	6	2	6	2	2																						5	5	1	7	1	2				2				1	7	0	15	2
109	53	2	5	3	2	2	6	2	2																						5	3	1	7	1	1	4	1	15	2				1	5	0	25	2
109	35	2	5	3	6	2	6	2	2																						5	5	1	7	1	2				2				1	7	1	15	2
109	40	2	9	4	6	2	6	2	2																						5	4	1	7	1	2				2				1	5	0	15	2
109	48	2	8	4	6	5	6	2	2																						5	2	1	7	1	2				2				1	5	0	45	2
109	40	2	7	4	2	2	6	2	2																						5	5	1	7	1	2				2				1	7	1	0	2
109	46	2	5	3	6	2	6	2	2																						5	4	1	7	1	2				2				2				2
110	55	1	7	3	3	2	3	2	2																						5	1	1	5	3	1	7	3	30	1	5	3	0	1	7	0	30	2
110	45	1	10	4	3	2	6	2	2																						5	1	1	7	2	1	7	5	0	1	7	3	30	1	7	0	30	2
110	35	2	5	3	3	2	6	2	2																						5	1	1	5	1	1	5	0	30	1	7	1	30	1	7	1	0	2
110	35	2	2	2	2	2	6	2	2																						5	2	1	5	1	2				1	7	2	30	1	7	1	30	2
110	49	1	8	4	3	2	3	2	2																						5	3	1	5	3	2				1	7	3	30	1	7	1	0	2
110	27	1	9	4	3	2	3	2	1	1	2	1	2	77	0	0	0	0	0	0	0	2						3	5	4	5	3	1	7	2	2				1	5	2	30	1	7	0	30	1	5
110	35	2	0		3	2	6	2	2																						5	5	1	5	1.5	2				1	7	3	30	1	5	1	30	2
110	58	2	2	2	3	2	6	2	2																						5	2	1	5	2	1	7	2	30	1	5	1	30	1	5	1	0	2
110	32	2	5	3	3	2	6	2	2																						5	0		5	1	2				1	5	3	0	1	7	1	15	2
110	65	1	7	4	3	2	6	2	2																						5	2	1	5	2	1	5	3	30	1	5	2	20	1	7	1	0	2
110	40	1	8	4	3	2	6	2	2																						5	5	2	7	3	1	7	2	30	1	5	2	30	1	7	0	30	2
110	68	1	5	3	2	2	6	1	2																						5	5	1.5	5	2	2				1	5	2	30	1	7	1	0	2
110	17	1	8	4	3	1	5	2	2																						5	2	1	7	2	2				1	5	1	30	1	7	1	0	2
110	65	2	0		2	2	6	1	2																						5	2	0.5	7	1.5	1	7	2	0	1	5	1	30	1	7	1	0	2
110	66	1	0		2	2	6	2	2																						5	5	1	6	2	2				1	3	1	30	1	5	1	0	2
110	45	2	5	3	2	2	6	2	2																						5	3	1	5	2	2				1	5	2	30	1	5	1	0	2
110	30	2	5	3	3	2	6	2	2																						5	5	1	7	2	2				1	5	1	30	1	5	1	0	2
110	55	2	0		3	2	6	2	2																						5	5	1	6	2	2				1	7	1	30	1	7	1	0	2
110	30	2	6	3	3	2	6	2	2																						5	2	1	5	2	2				1	5	1	30	1	7	1	0	2
110	30	2	6	3	3	2	6	2	2																						5	0		5	1	2				1	7	2	30	1	7	0	30	2
110	47	2	0		3	2	6	2	2																						5	2	1	5	1.5	2				1	5	2	30	1	5	1	0	2
110	53	1	4	3	3	2	6	1	2																						5	4	1	5	1.5	1	5	2	30	1	5	1	30	1	7	0	30	2
110	35	2	2	2	3	2	6	2	2																						5	0		5	1	1	5	3	30	1	5	2	30	1	7	0	30	2
110	39	2	6	3	3	2	6	2	2																						5	5	2	7	3	2				1	5	2	30	1	4	0	30	2
111	16	1	10	4	3	1	5	2	2																						5	2	2	6	6	2				2				1	7	1	0	1	7
111	51	1	5	3	3	2	2	2	2																						5	2	1	7	5	2				2				2				2
111	31	1	10	4	3	2	2	2	1	1	1	2	5	77	1	0	0	0	0	0	0	2						3	3	4	4	3	3	7	6	2				2				1	7	1	0	2
111	50	1	0		3	1	2	2	2																						5	5	2	4	2	2				2				2				2
111	38	2	5	3	3	2	6	2	2																						5	2	4	7	7	1	7	1	0	1	7	2	0	1	7	2	0	2
111	35	2	0		3	2	6	2	2																						5	2	1	5	3	2				2				1	7	1	0	2
111	26	1	10	4	3	2	3	2	2																						5	3	2	5	4	2				2				1	7	1	30	2
111	60	1	0		3	2	7	2	2																						5	2	1	5	2	2				2				1	7	1	0	2
111	17	1	10	4	3	2	2	2	2																						5	2	2	5	3	2				2				1	7	1	0	2
111	37	2	0		3	2	6	2	2																						5	2	2	5	3	2				2				1	7	1	0	2
111	20	2	5	3	3	2	6	2	2																						5	2	2	7	5	2				2				2				2
111	68	2	0		3	5	8	2	2																						5	77		77		2				2				2				2
111	36	2	7	6	3	2	3	2	2																						5	2	1	7	2	2				1	7	1	0	1	7	3	0	1	6
111	26	1	10	4	3	2	2	2	2																						5	1	2	4	4	2				2				1	7	1	0	2
111	65	1	0		3	5	7	2	2																						5	2	2	2	2	2				2				1	7	1	0	2
111	60	2	0		3	5	9	2	2																						5	4	2	7	3	2				2				1	7	1	30	2
111	19	2	12	5	3	1	5	2	2																						5	5	5	5	5	2				2				1	7	1	30	2
111	42	2	5	3	3	2	6	2	2																						5	2	2	5	3	2				2				1	7	1	30	2
111	31	2	5	3	3	2	6	2	2																						5	1	1	5	5	2				2				1	7	1	0	2
111	25	2	5	3	3	2	2	2	2																						5	2	1	4	2	1	77			2				1	7	1	8	2
111	50	1	0		3	2	2	2	2																						5	2	2	4	2	2				2				2				2
111	20	2	5	4	3	1	5	2	2																						5	2	1	5	3	2				2				1	7	1	0	2
111	35	2	0		3	5	6	2	2																						5	2	1	7	3	2				2				2				2
111	45	2	0		3	2	6	2	2																						5	2	2	4	2	2				2				1	7	1	0	2
111	30	2	0		3	2	6	2	2																						5	2	2	5	2	2				2				1	7	1	30	2
112	60	1	8	3	6	2	3	2	2																						5	2	1	6	3	1	5	1	30	1	5	0	30	1	7	0	25	2
112	57	2	0		6	2	6	2	2																						5	5	2	6	2	2				1	5	0	20	1	7	0	30	2
112	35	2	9	4	6	2	6	2	2																						5	3	2	5	2	1	3	0	30	1	6	0	20	1	7	0	20	2
112	51	2	5	3	6	2	6	2	2																						5	2	2	5	2	1	5	1	0	1	6	0	45	1	7	0	30	2
112	37	2	10	4	6	2	6	2	2																						5	2	1	6	2	1	2	0	30	1	3	0	20	1	5	0	20	2
112	43	1	4	2	5	2	6	2	1	2																					5	77		4	2	2				2				2				2
112	43	1	5	3	6	2	3	2	1	1	2	3	5	0	0	0	0	0	2	0	0	2						5	5	5	4	3	1	5	2	1	2	0	20	1	5	0	25	1	7	0	30	2
112	23	2	9	4	6	2	5	2	2																						5	5	5	7	2	2				1	4	2	30	1	7	15	0	1	2
112	55	2	0		6	2	6	2	2																						5	3	1	5	2	1	2	0	45	1	3	0	30	1	6	0	15	2
112	68	2	0		2	5	6	2	1	1	1	2	2	77	0	0	0	0	0	0	0	2						5	5	5	5	2	1	6	3	2				1	1	1	0	1	3	1	0	2
112	35	2	7	4	6	2	6	2	2																						5	2	1	5	1	2				1	7	1	0	1	77			2
112	35	1	10	4	5	2	3	2	1	1	77	77	6	0	0	0	0	0	0	2	0	2						5	5	5	5	3	2	6	2	1	5	2	0	1	6	1	0	1	7	0	38	2
112	32	2	6	4	6	2	6	2	2																						5	3	2	5	2	1	3	0	30	1	6	0	20	1	6	0	10	2
112	45	2	0		6	2	6	2	2																						5	0		4	2	1	6	2	0	1	7	0	40	1	7	0	30	2
112	56	2	5	3	5	2	6	2	1	2																					5	3	2	6	3	1	3	1	0	1	7	0	30	1	7	0	20	2
112	50	2	2	2	5	2	6	2	2																						5	3	2	6	2	1	2	0	45	1	3	0	35	1	6	0	25	2
112	53	1	10	4	1	2	3	1	1	1	5	5	7	6	0	0	5	2	0	2	0	1	2	2	0	0	0	2	4	2	2	3	1	6	2	2				1	3	1	0	1	4	2	0	2
112	38	1	5	3	6	2	6	2	2																						5	2	1	5	2	1	6	4	0	1	7	1	0	1	7	1	0	2
112	25	2	9	4	6	2	6	2	2																						5	3	1	4	2	1	2	0	30	1	5	0	25	1	6	0	20	2
112	48	2	9	4	5	2	6	2	2																						5	3	2	5	2	1	2	1	30	1	5	0	50	1	6	0	25	2
112	57	2	2	2	6	2	6	2	2																						5	3	1	5	2	1	2	1	30	1	5	0	20	1	6	0	20	2
113	28	2	5	3	1	2	6	2	2																						4	0		7	2	2				1	7	0	30	1	3	1	0	2
113	37	1	9	4	6	2	8	2	1	1	77	77	77	77	1	0	0	0	0	0	0	2						5	5	5	4	2	1	7	2	2				1	7	1	0	2				2
113	28	2	7	4	2	2	6	2	2																						5	7	1	7	1	2				1	7	2	0	2				2
113	40	2	5	3	2	2	6	2	2																						5	0		7	1	2				1	4	0	30	2				2
113	26	2	10	5	2	2	6	2	2																						5	7	1	7	2	2				1	7	1	30	2				2
113	35	1	8	3	6	2	3	2	1	1	4	1	1	77	0	0	0	1	0	0	0	1	1	0	0	0	0	5	5	5	5	2	1	7	2	2				1	77			1	7	1	30	2
113	26	2	8	4	6	2	6	2	2																						5	0		5	1	2				1	7	2	0	2				2
113	59	2	0		2	2	6	1	1	1	5	1	1	0	0	0	0	1	0	0	0	1	1	0	0	0	0	5	5	5	5	0		0		2				1	7	0	30	1	7	4	0	2
113	27	2	10	5	6	2	6	2	2																						5	5	1	2	1	2				1	7	1	30	1	7	0	20	2
113	64	2	0		1	5	6	2	1	2																					4	0		3	1	2				1	7	2	0	2				2
113	16	2	9	4	2	1	5	2	2																						5	7	1	7	2	2				1	5	2	0	2				2
113	45	1	9	4	2	2	3	1	1	2																					5	0		4	2	2				1	3	0	30	1	7	1	0	2
113	35	2	5	3	2	2	6	2	2																						5	2	1	7	2	2				1	7	2	0	2				2
113	26	1	15	6	6	1	5	2	1	2																					3	7	1	7	1	2				2				1	7	0	25	2
113	33	2	8	4	2	2	6	2	2																						5	0		4	1	2				1	7	1	0	1	7	0	20	2
113	63	2	0		2	5	6	2	1	2																					5	0		7	2	2				1	7	0	10	1	7	0	15	2
113	35	2	10	4	2	2	6	2	2																						5	0		5	2	2				1	7	1	0	2				2
113	32	2	5	3	1	2	6	2	2																						5	0		3	2	2				1	7	0	30	2				2
113	27	2	5	3	3	2	6	2	2																						5	0		7	1	2				1	7	2	0	2				2
113	22	2	10	5	2	2	6	2	2																						5	4	1	7	2	2				1	7	0	15	1	7	1	0	2
114	49	2	0		1	2	6	2	2																						4	1	1	7	1	2				1	7	1	0	1	7	1	0	2
114	45	2	0		1	2	6	2	2																						5	2	1	7	1	2				1	7	2	0	1	7	0	30	2
114	67	1	5	3	2	2	3	2	2																						5	1	1	7	1	2				1	7	1	0	1	7	1	0	2
114	68	2	0		6	2	6	2	2																						5	1	1	6	1	2				1	7	0	30	1	7	0	40	2
114	30	2	12	5	6	2	3	2	2																						5	3	1	7	1	2				1	7	1	0	2				2
114	44	2	12	5	6	2	3	2	2																						5	3	1	7	2	2				1	7	1	0	1	7	0	40	2
114	27	2	0		1	2	6	2	2																						5	2	1	7	1	2				1	7	2	0	1	7	1	0	2
114	40	2	12	5	6	2	6	2	1	2																					5	7	1	7	1	2				1	7	2	0	1	7	1	0	2
114	42	2	5	3	2	2	6	2	1	2																					5	1	1	6	1	2				1	7	2	0	1	7	1	0	2
114	36	2	12	5	6	2	2	2	2																						5	5	1	7	1	2				1	7	1	0	1	7	0	50	2
114	39	2	0		3	2	6	2	2																						5	5	1	7	1	2				1	7	2	0	1	7	0	40	2
114	31	1	9	4	3	2	3	2	2																						5	2	1	5	1	2				2				1	7	0	40	2
114	46	2	0		2	5	6	2	2																						5	2	1	7	7	2				1	7	6	0	1	7	1	0	2
114	34	2	10	4	2	2	3	2	2																						5	5	1	7	2	2				1	7	2	0	2				2
114	44	2	8	4	6	2	6	2	2																						5	1	1	7	1	2				1	7	2	0	1	7	0	50	2
114	49	1	10	4	6	2	3	2	1	1	2	1	1	0	0	0	0	0	0	1	0	1	0	1	0	0	0	5	5	5	5	1	1	5	1	2				1	7	1	0	1	7	1	0	2
114	35	2	9	4	6	2	6	2	2																						5	3	1	5	1	2				1	7	2	0	1	7	1	0	2
114	52	1	0		1	2	3	2	1	2																					5	1	1	7	1	2				2				1	7	3	0	2
114	27	2	4	2	1	2	6	2	2																						5	2	1	5	1	2				1	7	2	0	1	7	0	50	2
114	40	2	0		3	2	6	2	2																						4	2	1	7	1	2				1	7	2	0	1	7	0	40	2
114	50	1	4	2	6	2	3	2	2																						5	3	1	7	1	2				1	7	3	0	1	7	2	0	2
114	34	1	8	4	5	2	8	2	2																						5	1	1	7	7	2				2				1	7	1	0	2
114	24	2	10	4	1	2	6	2	2																						5	1	1	6	1	2				1	7	2	0	1	7	1	0	2
114	42	1	12	5	6	2	8	2	1	1																		5	5	5	5	2	1	7	1	2				1	7	1	0	1	7	0	50	2
115	68	2	0		3	5	6	2	2																						5	3	1	7	1	2				1	3	1	0	1	7	0	30	2
115	52	1	9	3	5	2	3	1	1	1	25	7	9	20	7	7	7	7	7	7	7	1	7	0	0	0	0	1	2	1	4	3	1	7	1	2				1	7	2	0	1	7	2	0	2
115	44	1	10	4	6	2	3	2	1	1	2	3	6	1	0	0	0	0	0	3	0	2						5	5	5	5	2	1	7	1	2				1	7	1	0	1	7	1	0	2
115	56	1	6	3	3	2	3	1	2																						5	0		7	1	2				1	7	2	0	1	4	1	0	2
115	43	2	6	3	3	2	6	2	2																						5	1	1	7	1	2				1	3	2	0	1	7	1	0	2
115	17	1	10	3	5	1	5	2	2																						5	3	1	7	1	2				1	3	1	0	1	7	1	0	1	4
115	33	2	8	3	3	2	6	2	2																						5	3	1	7	1	2				1	3	2	0	1	4	1	0	2
115	41	2	10	4	6	2	6	2	2																						5	2	1	7	1	2				1	3	2	0	1	7	1	0	2
115	38	2	10	3	6	2	6	2	2																						5	2	1	7	1	2				1	7	1	0	1	7	1	0	2
115	68	1	0		3	2	3	1	1	1	20	2	2	2	2	2	2	2	2	2	2	1	2	0	0	0	0	5	5	5	5	2	1	7	1	2				1	7	1	0	1	7	1	0	2
115	46	1	6	3	3	2	3	2	2																						5	0		7	1	2				1	7	2	0	1	4	1	0	2
115	63	2	12	4	6	2	6	2	2																						5	0		7	1	2				1	7	1	0	1	3	1	0	2
115	24	2	10	4	3	2	6	2	2																						5	0		7	1	2				1	3	2	0	1	7	1	0	2
115	25	2	10	4	3	2	7	2	2																						5	3	1	7	1	2				1	3	2	0	1	3	1	0	2
115	46	1	10	3	3	2	3	2	2																						5	3	2	7	1	2				1	4	1	0	1	7	1	0	2
116	35	2	8	4	2	2	6	2	2																						5	3	1	7	1	2				1	7	1	0	1	7	0	30	2
116	32	1	10	4	2	2	6	1	1	1	2	3	5	77	0	1	0	0	1	1	0	2						5	5	5	5	1	1	7	1	1	7	3	0	1	7	2	0	1	7	0	30	2
116	25	2	3	2	1	2	6	2	2																						5	1	1	7	1	1	7	2	0	1	7	1	0	1	7	0	20	2
116	25	2	0		2	2	6	2	2																						5	0		7	1	2				1	7	2	0	1	7	0	30	2
116	35	2	8	4	2	2	6	2	1	1	77	2	3	0	1	1	1	1	1	1	0	2						5	5	5	5	3	1	7	1	1	7	4	0	1	7	2	0	1	7	0	30	2
116	62	1	10	4	6	2	6	1	2																						5	1	1	7	1	1	7	3	0	1	7	1	30	1	7	0	15	2
116	55	1	0		1	2	6	1	2																						5	0		7	2	1	7	4	0	1	7	1	30	1	7	0	30	2
116	69	2	0		2	2	6	1	1	1	77	2	2	0	1	1	1	1	1	1	1	2						5	5	5	5	7	1	7	1	1	7	3	0	1	7	1	0	1	7	0	30	2
116	50	2	9	4	2	2	6	2	2																						5	7	1	7	1	1	7	4	0	1	7	2	0	1	7	0	15	2
116	50	1	5	3	2	2	6	2	1	1	77	4	6	1	1	1	1	1	1	1	1	2						5	5	5	5	1	1	7	1	1	7	4	0	1	7	1	30	1	7	0	30	2
116	60	2	0		2	2	6	2	1	1	4	1	2	0	1	1	1	1	1	1	1	2						5	5	5	5	1	1	7	1	1	7	3	0	1	7	2	0	1	7	0	30	2
116	36	2	10	4	5	2	6	2	1	1	2	2	2	0	0	1	1	1	1	1	0	2						5	5	5	5	1	1	7	1	1	7	2	0	1	7	1	0	1	7	0	15	2
116	50	1	8	4	2	2	6	2	1	1	1	2	2	0	0	0	0	0	0	0	0	2						5	5	5	5	1	1	7	1	1	7	3	0	1	7	2	0	1	7	0	25	2
116	57	1	10	4	5	2	6	2	1	1	3	4	5	1	1	1	1	2	1	1	1	2						5	5	5	5	2	1	7	1	1	7	2	0	1	7	1	0	1	7	0	30	2
116	35	2	4	2	2	2	6	2	2																						5	1	1	7	1	1	7	3	0	1	7	1	0	1	7	0	30	2
116	65	2	0		5	2	6	2	1	1	1	2	2	0	1	0	0	0	0	0	0	2						4	5	5	5	2	1	7	1	1	7	4	0	1	7	2	0	1	7	1	0	2
116	23	2	9	4	2	2	6	2	2																						5	3	1	7	1	1	7	3	0	1	7	1	30	1	7	0	20	2
116	17	2	9	4	2	2	6	2	2																						5	0		7	1	1	7	3	0	1	7	1	30	1	7	0	20	2
116	51	1	8	4	2	2	6	1	1	1	4	4	6	1	4	4	4	4	4	4	4	1	77	77	77	77	0	5	5	5	5	0		7	1	1	7	3	30	1	7	5	0	2				2
116	65	2	3	2	2	2	6	1	1	1	1	1	2	0	1	1	1	0	1	1	0	2						5	5	5	5	1	1	7	1	1	7	3	0	1	7	2	0	1	7	0	20	2
117	30	2	16	6	6	2	6	2	2																						5	4	1	7	1	2				1	7	0	30	1	2	0	20	2
117	46	2	4	2	6	2	6	2	2																						5	2	0.5	7	1	1	2	3	0	1	4	1	0	1	7	1	0	2
117	24	1	8	3	5	2	8	1	1	2																					5	1	1	4	1	2				2				1	7	0	30	1	7
117	59	1	5	3	6	2	6	1	1	1	10	1	1	0	0	1	0	1	0	0	1	1	0	3	0	0	0	5	5	5	4	1	1	7	1	2				1	7	0	10	1	7	0	30	2
117	48	2	0		5	2	6	2	1	2																					3	1	1	3	1	2				1	5	0	15	1	7	0	10	2
117	53	2	0		4	2	6	2	2																						5	7	2	7	1	1	1	4	0	1	3	2	0	1	4	1	0	2
117	28	2	10	4	5	2	6	2	2																						5	0		7	1	2				1	5	0	30	1	1	0	20	2
117	34	2	6	3	5	2	6	2	1	1																		5	5	5	5	4	1	7	1	2				1	3	2	0	1	2	0	30	2
117	25	1	14	6	6	1	5	2	2																						5	5	1	7	2	2				1	2	1	0	2				2
117	35	2	10	4	6	2	6	2	2																						5	3	1	7	1	2				1	5	2	0	1	3	0	30	2
117	63	2	3	2	5	1	6	2	1	1	1	1	1	0	0	1	0	0	1	0	0	1	2	0	0	0	0	5	5	5	5	2	1	5	1	1	4	1	0	1	4	1	30	1	7	1	0	2
117	52	2	0		5	2	6	2	2																						5	0		7	1	2				1	3	1	0	1	7	0	10	2
117	56	1	0		2	2	3	2	1	1	20	8	10	20	8	8	10	8	8	10	9	1	0	10	0	0	0	1	5	1	4	7	1	4	1	2				2				1	7	2	0	2
117	40	2	8	3	6	2	6	2	2																						5	2	1	6	2	1	3	4	30	1	5	1	0	1	7	1	0	2
117	61	1	0		1	2	3	2	1	1	6	8	10	6	0	0	0	0	8	0	10	1	0	10	0	0	0	2	4	5	3	0		5	1	1	6	2	0	1	3	1	0	1	7	1	0	2
117	51	2	10	4	6	2	1	2	2																						5	6	1	7	1	2				1	4	0	30	1	7	0	10	2
117	35	2	4	2	2	2	6	2	1	1																		5	5	5	4	1	1	2	1	2				1	7	0	30	1	7	0	30	2
117	22	2	12	5	5	1	5	2	1	1	1	1	1	1	0	0	0	0	0	0	0	2						5	5	5	5	3	1	7	1	2				1	3	1	30	2				2
117	68	1	0		6	2	6	2	1	2																					5	1	1	5	1	2				1	1	2	0	1	2	0	30	2
117	29	2	10	4	5	2	3	2	2																						5	3	1	4	1	2				1	7	1	0	1	7	2	0	2
117	22	2	7	3	6	2	6	2	2																						5	1	1	4	1	1	1	3	0	1	4	1	0	1	7	1	0	2
117	26	2	9	4	5	2	6	2	2																						1	2	1	4	3	1	7	2	0	1	4	1	0	1	7	0	10	2
118	40	1	5	3	5	2	6	2	1	1	20	10	12	15	5	4	5	6	5	5	6	1	0	10	0	0	0	5	4	4	5	2	2	5	2	2				2				1	6	1	0	2
118	60	1	5	3	5	2	3	2	2																						5	3	2	6	2	2				2				1	5	1	0	2
118	22	2	0		5	2	6	2	2																						5	3	2	4	2	2				2				1	6	0	30	2
118	53	2	0		5	2	6	2	2																						5	4	2	6	2	2				2				1	5	0	30	2
118	53	2	0		5	2	1	2	2																						5	3	2	5	2	2				2				1	5	2	0	2
118	51	1	5	3	5	2	3	1	1	1	3	5	5	0	3	0	0	5	0	2	0	1	0	5	0	0	0	5	5	5	5	3	2	5	2	2				2				2				2
118	22	1	8	3	5	2	3	2	2																						5	3	2	5	2	2				2				2				2
118	26	1	8	3	5	2	3	2	1	1	2	4	4	0	0	0	0	4	0	0	2	1	0	2	0	0	0	5	5	5	5	3	2	5	2	2				2				1	7	2	0	1	5
118	45	1	5	3	5	2	3	2	2																						5	3	2	6	2	2				2				1	5	0	45	2
118	59	2	0		5	2	6	2	2																						5	3	2	5	2	2				2				1	5	1	30	2
118	58	2	3	3	5	2	6	1	1	1	10	5	10	5	4	3	4	4	3	5	4	1	10	0	0	0	0	4	4	3	5	2	2	4	2	2				2				2				2
118	57	2	0		5	2	6	2	1	2																					5	3	2	6	2	2				2				1	6	0	30	2
118	19	2	13	5	5	1	5	2	2																						5	4	2	6	2	2				2				1	5	1	0	2
118	66	2	0		5	2	6	2	1	2																					5	2	2	5	2	2				2				2				2
118	53	2	0		5	2	6	2	1	1	3	5	3	0	0	3	0	0	2	0	0	1	0	3	0	0	0	5	5	5	5	3	2	5	2	2				2				1	6	0	30	2
118	35	2	5	3	5	2	6	2	2																						5	3	2	6	2	2				2				1	5	2	0	2
118	42	2	8	3	5	2	3	2	2																						5	3	2	6	2	2				2				1	5	1	30	2
118	54	2	5	2	5	2	6	2	1	1	3	3	4	0	0	0	3	0	4	0	2	1	0	4	0	0	0	5	5	5	5	3	2	4	3	2				2				1	4	0	45	2
118	54	2	0		5	2	6	2	2																						5	3	3	5	2	2				2				1	5	1	0	2
118	49	1	5	3	5	2	3	2	1	1	30	5	8	5	5	6	4	5	5	6	4	1	0	10	0	0	0	4	5	4	5	2	2	5	2	2				2				1	3	1	0	2
119	38	2	6	3	6	2	6	2	2																						5	4	1	5	2	2				1	7	3	0	1	4	1	0	2
119	56	2	0		5	2	6	1	1	1	30	3	3	0	3	3	3	3	3	3	3	1	10	0	0	0	0	5	5	5	5	0		4	1	2				1	7	2	0	1	5	1	0	2
119	22	1	12	5	5	1	2	2	2																						5	5	2	7	1	1	6	1	0	1	7	1	30	1	6	1	0	1	3
119	30	2	12	4	6	2	6	2	2																						5	4	1	5	1	2				1	7	4	0	1	7	1	30	2
119	49	1	10	4	6	2	3	1	1	1	2	2	2	0	0	0	0	2	0	0	0	2						5	5	5	5	7	1	7	2	2				1	7	1	30	1	7	1	0	2
119	23	2	10	4	6	2	6	2	2																						5	3	1	7	2	2				1	7	4	0	1	2	1	0	2
119	66	2	0		6	2	6	2	2																						5	1	1	3	2	1	7	2	0	1	7	4	0	1	7	0	30	2
119	40	1	0		6	2	2	2	2																						5	3	1	4	2	1	7	5	0	1	7	1	0	1	7	1	0	2
119	25	2	15	6	6	2	6	2	2																						5	3	1	4	1	2				1	7	4	0	1	6	0	45	2
119	32	2	11	4	6	2	6	2	2																						5	3	1	3	2	1	2	2	0	1	7	4	0	1	7	0	30	2
119	49	2	0		6	2	6	2	2																						5	3	1	5	1	2				1	7	2	0	1	2	0	30	2
119	55	1	0		6	2	3	2	2																						5	3	1	5	2	2				1	7	5	0	1	7	2	0	2
119	45	2	0		5	2	6	2	2																						5	0		5	1	2				1	7	4	0	1	5	1	0	2
119	37	2	10	4	1	2	6	2	1	1																		5	5	5	5	2	1	4	1	2				1	7	3	0	1	5	0	45	2
119	38	1	8	3	1	2	3	2	1	2																					5	4	1	7	2	2				2				2				2
119	38	1	9	4	6	2	3	2	1	1																		5	5	5	5	2	1	5	1	2				1	7	4	0	1	7	1	0	2
119	63	2	0		6	2	6	2	2																						5	2	1	5	1	2				1	7	5	0	1	7	2	0	2
119	26	1	12	4	6	1	6	2	2																						5	7	2	2	1	2				1	7	4	30	1	2	1	0	2
119	35	2	4	2	5	2	6	2	1	1	1	1	1	0	0	0	0	0	0	0	0	2						5	5	5	5	2	1	3	1	2				1	7	4	0	1	7	1	0	2
119	49	1	0		6	2	3	2	1	1	30	2	3	0	2	2	2	2	2	2	2	1	10	0	0	0	0	4	4	4	5	0		3	1	1	7	6	0	1	5	2	0	1	7	1	0	2
119	56	1	0		6	3	6	1	1	1	30	3	5	0	3	3	3	3	3	3	3	1	10	0	0	0	0	3	3	2	3	0		3	1	2				1	7	2	0	1	7	1	0	2
120	68	2	0		6	2	6	2	2																						5	0		7	2	2				1	7	1	0	1	7	0	30	2
120	58	1	0		6	5	8	2	1	2																					5	4	1	7	2	2				1	3	0	30	2				2
120	56	1	0		6	2	3	2	2																						5	0		7	2	1	7	0	15	2				1	7	0	30	2
120	55	1	6	3	3	2	2	2	2																						5	1	1	7	2	1	1	2	0	1	7	3	0	1	7	1	45	2
120	33	2	7	3	6	2	6	2	2																						5	4	1	7	2	1	3	4	0	1	7	2	0	1	7	1	0	2
120	31	2	9	4	6	2	6	2	2																						5	5	1	7	3	2				1	7	3	0	1	5	0	45	2
120	41	1	10	3	3	2	3	2	2																						5	5	2	7	3	2				1	7	2	0	1	7	0	30	2
120	42	2	10	4	6	2	6	2	2																						5	7	1	7	2	2				1	7	3	0	1	7	0	30	2
120	41	2	8	4	5	2	6	2	2																						5	1	1	7	3	2				1	7	2	0	1	7	0	20	2
120	51	2	3	2	6	2	6	2	2																						5	1	1	7	2	1	7	4	0	1	7	2	0	1	7	0	30	2
120	38	2	5	3	6	2	6	2	2																						5	1	1	7	2	1	4	3	0	1	7	3	0	1	7	1	0	2
120	28	2	10	4	2	2	6	2	2																						5	2	2	7	2	2				1	7	3	0	1	7	1	0	2
120	43	2	9	3	6	2	6	2	2																						5	4	1	7	2	2				1	7	2	0	1	7	1	0	2
120	47	2	0		3	2	6	2	2																						5	2	1	7	2	2				1	7	4	0	1	7	1	0	2
120	32	1	10	4	6	2	8	1	1	1	1	6	6	1	0	0	0	0	0	0	0	2						5	5	5	5	3	1	7	2	2				1	7	3	0	1	7	2	0	1	7
120	51	1	6	3	2	2	3	1	1	1	15	10	10	5	5	5	0	0	0	0	0	1	5	0	0	0	0	2	5	5	3	1	1	7	3	2				1	7	3	0	1	7	1	0	2
120	45	1	10	4	6	2	1	2	2																						5	1	1	7	2	2				1	7	5	0	1	7	0	30	2
120	21	1	9	3	2	1	9	2	2																						4	1	1	7	2	2				1	7	3	0	1	7	2	0	1	7
120	42	2	10	4	6	2	6	2	2																						5	7	3	7	2	2				1	3	2	0	1	4	0	35	2
120	40	2	10	4	6	2	2	2	2																						5	2	1	7	2	1	7	1	0	1	7	2	0	1	7	1	0	2
120	34	2	10	4	6	2	6	2	2																						5	4	1	7	4	2				1	7	2	0	1	7	0	45	2
120	30	2	15	6	3	2	6	2	2																						5	1	1	7	2	2				1	7	5	0	1	7	1	0	2
121	53	2	1	1	5	2	3	1	2																						5	2	1	7	1	2				1	5	3	0	1	4	2	0	2
121	35	2	5	3	5	2	6	2	2																						5	2	1	7	2	2				1	5	2	0	2				2
121	36	2	1	1	6	2	6	2	2																						5	2	1	7	1	2				1	5	6	0	1	5	1	0	2
121	19	2	15	5	3	1	5	2	2																						5	4	2	7	1	2				1	4	2	0	2				2
121	44	1	5	2	4	2	3	2	2																						5	2	1	7	1	1	5	4	0	1	5	1	0	1	4	1	0	2
121	24	2	11	4	6	2	6	2	2																						5	4	1	7	1	2				1	4	4	0	1	5	2	0	2
121	28	2	0		4	2	6	2	2																						5	2	1	7	1	2				1	5	5	0	1	4	3	0	2
121	19	2	5	3	4	2	6	2	2																						5	4	1	7	2	2				1	5	5	0	1	5	2	0	2
121	28	1	15	5	6	2	2	2	2																						5	4	1	7	2	2				1	5	5	0	1	4	2	0	2
121	33	2	10	4	6	2	2	2	2																						5	4	1	7	2	2				1	4	3	0	1	4	2	0	2
121	49	2	8	3	5	2	6	2	2																						5	2	1	7	2	2				1	4	2	0	1	4	1	0	2
121	29	2	10	4	5	2	6	2	2																						5	4	1	7	1	2				1	4	5	0	1	5	1	0	2
121	55	1	10	4	6	2	6	2	2																						5	3	1	7	1	2				1	4	3	0	2				2
121	25	1	10	4	6	2	6	1	2																						5	2	1	7	2	1	5	3	0	1	2	2	0	2				2
121	49	2	10	4	6	2	6	2	2																						5	2	1	7	2	2				1	5	4	0	1	6	5	0	2
121	44	2	10	4	5	2	6	2	2																						5	2	1	7	1	2				1	4	4	0	1	3	1	0	2
121	20	2	10	4	2	2	6	2	2																						5	3	1	7	2	2				1	4	4	0	1	6	1	0	2
121	26	2	10	4	5	2	6	2	2																						5	2	1	7	1	2				1	4	3	0	1	5	2	0	2
121	69	2	0		6	2	6	2	2																						5	2	1	7	1	2				1	3	3	0	1	4	1	0	2
121	21	1	10	4	6	2	3	2	2																						5	4	1	7	2	2				1	3	3	0	1	6	2	0	2
121	26	2	12	4	6	2	6	2	2																						5	4	2	7	2	1	5	2	0	1	5	3	0	2				2
121	34	1	10	4	6	1	6	1	2																						5	4	1	7	1	2				1	4	2	0	2				2
122	42	2	12	5	6	2	1	2	2																						5	4	1	7	2	2				1	7	8	0	1	7	0	30	2
122	37	1	2	3	5	2	3	1	1	1	8	10	14	15	8	8	8	8	8	8	8	1	0	10	0	0	0	4	4	5	5	2	1	7	3	1	7	10	0	1	7	4	0	2				2
122	63	1	5	3	6	2	3	2	2																						5	3	1	7	2	2				1	7	6	0	2				2
122	39	1	10	4	6	2	3	2	1	1	6	4	5	0	0	0	3	0	3	0	0	1	0	4	0	0	0	5	5	5	5	2	1	7	2	1	7	9	0	1	7	4	0	2				2
122	59	2	0		5	2	6	2	1	1	3	2	3	0	0	2	2	0	0	2	0	1	0	8	0	0	0	5	5	5	4	2	0.5	7	1	1	7	8	0	1	7	6	0	2				2
122	47	2	0		6	2	6	2	2																						5	2	1	7	2	1	7	5	0	1	7	8	0	1	7	1	0	2
122	56	2	5	3	5	2	6	2	1	1	3	3	4	0	2	2	2	2	2	2	2	1	0	10	0	0	0	5	4	5	5	2	0.2	7	2	1	7	3	0	1	7	10	0	1	7	1	0	2
122	55	2	0		6	2	6	2	2																						5	1	0.5	7	2	1	7	4	0	1	7	9	0	1	7	1	0	2
122	36	2	0		5	2	6	2	1	1																		5	5	5	5	1	0.5	7	3	1	7	8	0	1	7	6	0	2				2
122	28	2	0		6	2	6	2	2																						5	2	1	7	1	1	7	4	0	1	7	8	0	2				2
122	30	2	1	3	5	2	6	2	2																						4	1	0.5	7	2	1	7	7	0	1	7	7	0	2				2
122	26	2	3	3	5	2	6	2	1	1																		5	5	5	5	1	0.5	7	2	1	7	8	0	1	7	6	0	2				2
122	49	2	0		6	2	6	2	2																						5	3	1	7	2	1	7	4	0	1	7	8	0	1	7	1	0	2
122	37	2	12	5	6	2	5	2	2																						5	3	1	7	1	1	7	5	0	1	7	9	0	2				2
122	53	2	0		6	2	6	2	2																						5	2	0.5	7	2	1	7	6	0	1	7	7	0	2				2
122	35	1	8	4	6	2	6	2	2																						5	2	1	7	2	2				1	7	2	0	1	7	1	0	2
122	19	2	11	5	1	1	5	2	2																						5	1	0.5	7	2	1	1	7	0	1	7	6	0	2				2
122	36	2	0		6	2	6	2	2																						5	3	0.5	7	2	1	5	6	0	1	7	7	0	1	7	1	0	2
122	36	2	0		5	2	6	2	1	2																					5	1	0.5	7	3	1	7	8	0	1	7	5	0	2				2
122	35	2	0		5	2	6	2	2																						5	2	1	7	2	1	7	4	0	1	7	10	0	2				2
122	51	2	0		6	2	6	2	1	1	5	6	8	5	6	6	6	8	6	6	6	1	0	10	0	0	0	4	4	5	4	2	1	7	2	1	7	7	0	1	7	6	0	1	7	1	0	2
122	25	2	0		6	2	6	2	2																						5	2	0.5	7	2	1	7	3	0	1	7	8	0	1	7	1	0	2
122	55	2	0		1	2	6	2	2																						5	2	1	7	2	1	3	4	0	1	7	10	0	2				2
122	40	2	0		5	2	6	2	1	1	3	3	4	0	3	3	0	0	0	0	0	2						5	5	5	5	1	1	7	3	1	7	6	0	1	7	8	0	2				2
123	69	1	0		2	2	3	1	1	1	30	2	8	12	2	2	2	2	2	8	8	1	10	0	0	0	0	5	5	5	5	0		7	1	2				2				1	2	0	30	2
123	50	2	0		2	2	6	2	2																						5	0		7	1	2				1	1	2	0	1	2	0	45	2
123	40	2	0		2	2	6	2	1	1	8	4	4	77	0	0	0	0	0	4	4	1	0	4	0	0	0	5	5	5	5	0		7	1	2				1	1	2	0	1	7	1	30	2
123	32	2	9	4	2	2	6	2	2																						5	0		4	1	2				1	2	1	0	2				2
123	63	1	5	3	2	2	3	2	1	2																					5	0		7	1	1	4	1	0	2				1	4	1	30	2
123	41	1	6	2	2	2	6	2	2																						5	2	2	5	5	2				1	7	1	0	2				2
123	63	2	0		2	2	6	2	1	2																					5	0		7	1	2				1	2	2	0	1	3	3	0	2
123	49	1	7	4	2	5	3	1	1	1	3	10	10	30	10	10	10	10	10	10	10	1	10	0	0	0	0	5	5	5	5	0		7	1	1	5	2	0	2				1	5	1	0	2
123	62	2	0		2	2	6	2	1	2																					5	0		7	2	2				1	2	1	0	2				2
123	55	2	6	4	2	2	6	2	2																						5	0		7	1	2				1	1	1	0	2				2
123	29	2	5	3	2	2	6	2	2																						5	0		7	1	2				1	3	1	0	1	5	2	0	2
123	59	2	2	3	2	5	6	2	1	1	30	4	6	8	4	4	4	4	4	6	8	1	0	4	0	0	0	5	5	5	5	0		7	1	2				1	3	2	0	1	5	1	0	2
123	63	2	0		2	2	6	2	2																						5	0		7	1	2				1	1	2	0	1	3	0	30	2
123	49	2	0		2	2	6	2	2																						5	0		7	1	2				1	3	1	0	1	2	1	0	2
123	51	2	0		2	5	6	2	1	1	30	6	8	10	6	6	6	6	8	8	6	1	0	6	0	0	0	5	5	5	5	0		7	1	2				1	1	2	0	1	4	1	30	2
123	48	2	0		2	2	3	2	2																						5	0		7	1	2				1	3	2	0	1	7	1	0	2
123	34	2	9	4	2	2	6	2	2																						5	0		7	1	2				1	2	1	30	1	4	2	0	2
123	27	2	8	4	2	2	6	2	2																						5	0		7	2	2				1	2	1	0	1	7	1	0	2
123	67	2	0		2	2	3	1	1	1	30	9	10	30	9	9	9	9	9	9	9	1	9	0	0	0	0	5	5	5	5	0		7	2	2				1	3	2	0	1	6	1	0	2
123	34	2	11	5	2	2	6	2	2																						5	2	1	7	1	2				1	3	2	0	1	2	2	0	2
124	36	1	6	3	2	2	2	2	2																						1	3	4	4	2	1	7	5	0	1	7	1	30	2				2
124	41	2	2	2	2	2	6	2	1	1	2	1	3	0	0	0	0	0	0	0	0	1	0	2	0	0	0	4	4	4	5	0		5	1	1	7	3	0	1	7	2	0	2				2
124	33	2	10	4	6	2	8	2	2																						5	77		5	1	2				1	7	2	0	1	7	0	30	2
124	65	1	0		6	2	2	1	2																						5	0		4	2	1	7	3	30	1	7	3	0	1	7	2	0	2
124	28	2	0		2	2	8	2	2																						5	0		6	1	1	6	1	0	1	7	2	0	1	7	1	0	2
124	15	2	7	3	2	1	5	2	2																						5	77		5	1	2				1	7	2	0	1	6	2	0	2
124	30	2	8	3	6	2	8	2	2																						5	77		6	1	2				1	7	3	0	1	7	2	0	2
124	16	2	7	3	1	1	5	2	2																						5	0		6	1	2				1	7	1	0	1	7	1	0	2
124	24	2	5	3	2	2	6	2	2																						5	3	3	5	2	1	7	2	0	1	7	3	0	1	7	3	0	2
124	31	1	0		2	2	6	2	2																						5	2	2	4	3	1	7	3	30	1	7	2	30	1	7	1	20	2
124	31	2	16	6	6	2	8	2	2																						5	1	1	6	1	2				1	7	2	0	2				2
124	15	2	8	3	2	1	5	2	2																						5	1	1	7	1	2				1	7	1	30	1	6	2	0	2
124	37	1	0		2	2	2	1	1	1	4	5	6	3	2	1	3	2	1	4	2	1	3	3	0	0	0	2	2	2	1	2	3	2	2	1	7	6	0	1	7	1	0	1	7	2	0	2
124	17	2	7	3	6	1	5	2	2																						5	77		6	1	2				1	7	2	0	1	6	2	0	2
124	30	2	3	2	2	2	6	2	2																						5	5	2	5	2	1	7	3	0	1	7	2	30	2				2
124	42	2	0		6	2	3	2	2																						5	77		6	1	2				1	7	2	0	1	7	1	0	2
124	58	2	0		2	2	8	2	1	1	0		77	1	77	77	77	77	77	4	2	1	77	3	0	0	0	1	4	2	4	0		4	1	2				1	7	1	0	1	7	1	0	2
124	33	1	5	3	2	2	2	2	1	1	30	2	5	10	2	5	4	2	1	3	2	1	2	3	0	0	0	1	5	5	5	2	3	4	2	1	7	6	0	1	7	1	0	1	7	1	30	2
124	18	1	8	3	6	1	5	2	2																						5	2	2	4	2	2				2				1	7	2	0	1	7
124	39	1	10	4	6	2	3	2	2																						5	77		6	1	2				1	7	3	0	1	7	2	0	2
124	25	2	10	3	2	1	5	2	2																						5	4	3	2	2	1	7	3	0	1	7	1	0	2				2
124	55	2	0		6	2	8	2	2																						5	77		6	1	2				1	7	1	0	1	7	0	30	2
125	45	1	3	2	3	2	3	2	1	1	20	2	2	0	2	2	2	2	2	0	0	2						4	4	4	4	1	2	7	2	1	3	3	0	1	7	2	0	1	7	1	0	2
125	25	2	5	2	3	2	6	2	2																						5	1	1	7	1	1	7	1	0	1	7	2	0	1	7	1	0	2
125	46	1	1	2	2	2	3	1	1	1	77	77	77	77	77	0	77	77	77	77	0	1	77	0	0	0	0	4	4	4	4	2	2	7	1	1	5	3	0	1	2	2	0	1	7	2	0	2
125	45	1	2	2	2	2	3	1	1	1	10	77	3	77	2	0	2	2	0	0	0	2						4	4	4	4	2	2	7	2	1	5	4	0	1	7	2	0	1	7	1	0	2
125	45	1	6	3	2	2	3	2	1	1	15	2	3	0	2	2	0	0	2	2	0	1	8	0	0	0	0	4	4	4	3	2	2	7	1	1	3	2	0	1	7	1	0	1	7	1	0	2
125	46	2	0		2	2	3	2	1	1	2	2	2	0	0	0	0	0	0	0	2	1	2	0	0	0	0	5	5	5	5	1	1	7	1	1	7	2	0	1	7	1	0	1	7	0	45	2
125	20	1	10	3	2	1	5	2	2																						5	2	2	7	2	2				1	3	2	0	1	7	1	0	1	3
125	19	2	8	3	2	1	5	2	2																						5	1	2	7	1	1	7	1	0	1	7	2	0	1	7	0	45	2
125	37	2	2	2	2	2	3	2	2																						5	2	2	7	2	2				1	7	2	0	1	7	2	0	2
125	20	1	9	2	2	1	5	2	2																						5	2	1	7	2	2				1	7	1	0	1	7	1	0	1	7
125	27	2	13	5	6	2	5	2	2																						5	2	2	7	2	2				1	3	2	0	1	7	1	0	2
125	20	1	10	3	3	1	5	2	2																						5	1	2	7	1	2				1	2	2	0	1	7	0	45	1	7
125	35	1	4	2	2	2	3	2	2																						5	2	1	7	1	1	4	2	0	1	7	1	0	1	7	1	0	2
125	40	2	0		2	2	6	2	2																						5	1	1	7	1	1	5	2	0	1	7	2	0	1	7	0	45	2
125	36	1	3	2	2	2	3	2	2																						5	2	2	7	2	1	3	3	0	1	7	1	0	1	7	2	0	2
125	43	2	2	2	6	2	88	2	2																						5	2	2	7	2	2				1	7	2	0	1	7	1	0	2
125	36	2	4	2	5	2	6	2	2																						5	2	2	7	1	2				1	7	2	0	2				2
125	45	2	5	3	2	2	6	2	2																						5	2	2	7	1	1	7	2	0	1	7	1	0	1	7	1	0	2
125	40	2	2	2	2	5	6	2	2																						5	2	2	7	1	1	7	3	0	1	7	2	0	1	7	1	0	2
125	56	2	0		2	2	6	2	2																						5	2	2	7	7	1	7	2	0	1	7	2	0	1	7	1	0	2
126	35	1	5	3	1	2	3	1	1	1	5	3	5	0	0	0	0	3	0	0	0	1	3	0	0	0	0	5	5	5	5	77		4	1.5	1	6	7	0	1	5	3	0	1	7	1	30	2
126	52	2	0		1	2	6	2	1	1	5	5	5	77	5	5	5	5	5	5	5	1	10	0	0	0	0	5	5	5	5	77		77		1	5	6	0	1	7	1	0	1	6	1	30	2
126	45	2	8	3	6	2	3	2	1	1	4	1	2	0	0	0	2	0	0	0	0	1	0	2	0	0	0	5	5	5	5	77		7	2	1	7	2	0	1	5	1	0	1	7	0	30	2
126	21	2	13	5	6	1	5	2	2																						5	3	2	7	2	1	2	1	0	1	3	1	0	2				2
126	46	1	9	3	6	2	3	2	1	1	2	2	2	77	0	0	0	0	0	0	0	2						5	5	5	5	77		7	2	1	7	2	0	1	3	2	0	2				2
126	31	2	10	4	6	2	3	2	2																						5	5	2	7	2	2				1	7	2	0	1	7	1	0	2
126	26	1	12	5	6	1	2	2	1	1	2	2	2	0	0	0	0	0	0	0	0	2						4	5	5	5	3	2.5	5	2	1	7	2	0	1	3	1	0	1	3	0	30	2
126	40	2	12	5	2	2	3	2	2																						5	2	1.5	7	2	2				1	7	1	0	2				2
126	35	1	9	3	6	2	3	2	1	1																		5	5	5	5	4	2	7	2	1	7	6	0	1	5	3	0	1	7	1	0	2
126	39	1	10	4	6	2	8	1	2																						5	2	1.5	7	2	1	3	3	0	1	4	2	0	1	4	1	30	2
126	63	1	2	2	6	2	3	1	2																						5	7	2	5	2	1	3	4	0	1	4	2	0	2				2
126	41	1	12	5	6	2	9	2	2																						5	5	2	7	2	2				2				1	7	1	0	2
126	32	2	10	3	6	4	8	2	2																						5	1	1.5	7	1	1	4	1	0	1	3	1	30	2				2
126	30	2	11	4	6	2	8	2	2																						4	4	2	7	4	2				1	7	2	0	2				2
126	40	2	9	3	6	2	6	2	2																						5	3	2.5	4	2	1	4	4	0	1	7	3	0	2				2
126	25	1	10	4	2	2	3	2	1	1	1	2	2	0	0	0	0	0	0	0	0	2						5	5	5	5	3	2	5	2	2				1	3	1	0	1	7	0	30	2
126	32	2	16	7	6	2	8	2	2																						5	77		7	2	2				1	3	2	30	1	3	0	30	2
126	29	1	10	4	6	2	3	2	1	1	3	2	2	0	2	0	0	0	0	0	0	1	0	2	0	0	0	5	5	5	5	4	1.5	7	2.5	2				1	4	1	30	1	5	0	30	2
126	37	2	8	3	2	2	3	2	2																						5	77		3	2	1	7	4	0	1	3	1	0	1	3	0	30	2
126	51	2	0		1	5	6	2	1	2																					5	77		3	2	1	6	6	0	1	7	1	0	2				2
126	35	2	10	4	5	2	3	2	1	1	5	1	1	0	0	1	0	0	0	0	0	1	1	0	0	0	0	5	5	5	5	7	2.5	7	7	1	7	4	0	1	7	6	0	1	7	1	0	2
126	31	2	9	3	1	2	6	2	2																						5	7	2	7	1.5	1	4	5	0	1	7	1	0	1	6	0	30	2
127	69	2	0		5	5	9	2	2																						5	3	2	7	2	1	5	4	0	1	5	3	0	2				2
127	56	1	0		1	2	6	1	1	1	2	3	2	2	1	1	1	0	0	0	0	1	1	1	0	0	0	5	5	5	5	3	2	6	2	1	7	6	0	1	7	5	0	2				2
127	55	1	3	2	6	2	6	1	1	1	2	2	2	2	0	0	0	0	1	0	1	2						5	5	5	5	2	1	5	2	1	7	5	0	1	5	3	0	1	4	3	0	2
127	50	2	3	2	6	2	6	1	2																						5	3	1	7	2	1	7	5	0	1	6	4	0	2				2
127	50	2	0		6	2	6	2	2																						5	2	1	7	2	1	7	3	0	1	7	2	0	2				2
127	35	1	0		6	2	6	1	1	1	2	2	2	2	0	0	0	0	1	1	0	1	1	1	0	0	0	5	5	5	5	3	2	5	2	1	7	6	0	1	7	5	0	1	7	3	0	2
127	65	2	0		6	2	6	2	2																						5	1	1	6	2	1	5	3	0	1	7	2	0	2				2
127	69	1	0		5	2	9	1	2																						5	2	1	7	2	1	7	6	0	1	5	5	0	2				2
127	25	2	5	3	1	2	6	2	2																						5	1	1	5	2	1	7	4	0	1	5	3	0	2				2
127	48	2	0		6	2	6	2	2																						5	2	2	7	1	1	5	6	0	1	4	4	0	2				2
127	61	2	0		6	2	6	2	2																						5	1	1	7	2	1	7	3	0	1	7	2	0	2				2
127	64	2	0		6	2	6	2	2																						5	1	1	7	2	1	7	3	0	1	7	2	0	2				2
127	45	1	5	3	6	2	6	1	1	1	2	2	2	2	1	0	0	0	0	0	1	2						5	5	5	5	2	2	5	2	1	7	7	0	1	7	5	0	2				2
127	50	1	9	4	6	2	6	1	1	1	2	1	2	2	0	0	0	0	0	1	1	2						5	5	5	5	2	1	7	2	1	7	5	0	1	6	4	0	2				2
127	56	2	0		5	2	6	2	2																						5	0		7	1	1	7	5	30	1	7	1	30	1	7	1	0	2
127	35	2	5	3	6	2	6	2	2																						5	2	2	6	2	1	7	5	0	1	7	4	0	2				2
127	39	2	0		6	2	88	2	2																						5	3	2	7	2	1	7	6	0	1	5	5	0	2				2
127	40	2	3	3	6	2	6	1	2																						5	2	2	6	2	1	7	6	0	1	5	5	0	2				2
127	41	2	0		6	5	6	2	1	1	2	2	2	2	0	0	0	1	1	1	0	2						5	5	5	5	2	1	7	1	1	5	5	0	1	5	4	0	1	5	4	0	2
127	40	1	5	3	6	2	6	2	1	1	2	2	2	2	0	0	1	0	1	0	0	1	1	1	0	0	0	5	5	5	5	2	1	5	2	1	7	6	0	1	7	5	0	1	6	4	0	2
127	21	2	10	5	1	2	6	1	1	1	2	2	2	2	1	1	0	0	0	0	0	1	1	1	0	0		5	5	5	5	2	2	7	2	1	7	5	0	1	5	4	0	1	5	2	0	2
127	32	1	3	2	1	2	6	1	1	1	2	2	2	2	0	0	1	0	1	0	0	1	1	1	0	0		5	5	5	5	2	2	6	1	1	7	6	0	1	5	6	0	1	5	2	0	2
127	28	2	9	4	6	2	6	2	2																						5	2	1	6	2	1	7	6	0	1	7	5	0	1	3	3	0	2
127	36	2	5	3	6	2	6	2	2																						5	3	2	7	2	1	7	5	0	1	7	5	0	2				2
128	45	1	11	5	6	2	3	1	1	2																					5	1	2	6	1	2				2				1	7	0	20	2
128	56	2	0		6	2	6	2	2																						5	3	1	5	1	2				1	7	1	30	1	7	1	25	2
128	46	1	10	4	6	1	3	2	2																						5	0		5	1	1	7	12	0	1	7	1	0	1	7	0	45	2
128	36	2	6	2	2	2	6	2	2																						5	3	1	6	1	2				1	7	2	30	1	7	0	30	2
128	65	2	0		6	2	6	2	2																						5	1	1	6	1	2				1	4	1	0	1	7	1	0	2
128	40	1	8	3	1	2	2	1	1	1	30	10	10	16	3	4	4	4	6	5	4	1	5	0	0	0	0	4	4	4	4	2	1	6	1	2				2				1	4	1	0	2
128	67	2	0		6	2	8	2	2																						5	3	1	5	1	2				1	3	1	0	1	5	0	30	2
128	51	1	10	4	6	2	3	1	1	1																		5	5	5	5	2	2	6	1	2				1	4	1	30	1	7	1	0	2
128	52	2	3	2	1	2	6	2	2																						5	2	1	6	1	1	5	3	20	1	7	1	30	1	7	0	30	2
128	40	1	12	5	6	2	1	1	2																						5	2	2	6	2	2				1	5	3	0	1	4	0	20	2
128	51	2	0		6	2	6	2	2																						5	2	1	6	1	2				1	5	1	30	1	5	0	30	2
128	41	1	10	4	6	2	3	2	1	1	30	10	11	25	7	9	8	9	9	9	9	2						1	3	5	2	1	2	6	2	2				1	4	2	0	1	7	0	30	2
128	40	2	12	5	2	2	6	2	2																						5	3	1	5	1	1	4	3	25	1	7	1	30	1	7	0	30	2
128	35	2	10	3	2	2	6	2	2																						5	2	1	6	1	1	3	1	20	1	7	1	20	1	7	0	20	2
128	27	2	11	5	6	2	6	2	2																						5	3	1	6	1	2				1	7	1	30	1	7	0	30	2
128	53	1	15	5	6	2	6	2	1	1	2	6	7	1	0	0	0	0	0	5	0	2						5	5	5	5	2	2	5	2	1	5	1	30	1	3	1	30	1	7	1	15	2
128	51	1	10	4	6	2	3	2	2																						5	7	2	7	2	2				1	5	2	30	1	7	1	0	2
128	49	2	0		1	2	6	2	2																						5	0		6	1	1	7	3	30	1	7	1	0	1	7	1	0	2
128	42	1	10	4	2	2	3	1	1	1																		5	5	5	4	3	1	6	1	2				1	5	1	0	1	7	1	0	2
128	46	2	10	4	2	2	6	2	1	1																		5	5	5	5	2	1	6	1	2				1	7	3	30	1	7	1	0	2
128	53	1	9	3	6	2	3	2	2																						5	1	1	6	1	2				1	7	3	0	1	7	1	0	2
128	40	1	20	6	6	1	3	2	2																						5	3	1	6	1	2				1	5	1	30	1	7	1	0	2
128	55	1	3	2	6	2	3	2	2																						5	2	1	5	1	2				1	5	1	0	1	7	0	30	2
128	41	2	10	4	6	2	3	2	2																						5	3	1	6	1	1	6	1	30	1	7	1	0	1	5	0	30	2
129	69	2	0		5	2	6	1	1	1	3	2	2	0	2	1	2	2	1	1	0	1	0	10	0	0	0	5	5	5	5	2	1	7	2	2				1	7	2	0	1	7	1	20	2
129	45	2	0		6	2	6	2	2																						5	3	2	7	1	1	7	2	0	1	7	4	0	1	7	0	50	2
129	66	2	0		6	2	6	2	2																						5	3	2	7	2	2				1	7	3	0	1	7	1	30	2
129	55	2	0		5	2	6	2	1	1	4	2	3	0	2	0	2	0	0	3	3	1	3	10	0	0	0	5	5	5	5	1	1	7	2	2				2				2				2
129	24	2	10	4	5	2	6	2	1	1	2	1	2	0	1	0	1	1	1	1	1	1	0	6	0	0	0	5	5	5	5	0		7	2	1	7	2	0	1	7	4	0	1	7	0	50	2
129	21	2	9	4	5	2	6	2	1	1	4	1	2	0	2	1	2	2	1	1	1	1	0	10	0	0	0	5	5	5	5	2	2	7	2	2				1	7	3	0	1	7	1	30	2
129	35	2	4	2	5	2	6	2	1	2																					5	2	2	7	2	2				1	7	5	30	1	7	1	30	2
129	30	1	0		5	2	6	2	1	1	0		3	0	2	1	2	3	4	2	3	1	0	10	0	0	0	5	5	5	5	0		7	2	1	7	2	0	1	7	3	30	1	7	2	0	2
129	42	2	0		5	2	6	2	1	1	4	2	4	0	1	2	1	1	2	1	2	1	0	10	0	0	0	5	5	5	5	2	2	7	2	1	4	2	30	1	7	5	30	1	7	1	20	2
129	26	1	12	5	5	1	8	2	1	1	0		12	3	0	0	0	0	0	0	0	2						5	5	5	5	3	2	6	2	1	7	4	0	1	7	3	0	1	7	1	30	2
129	37	2	9	4	6	2	6	2	2																						5	3	1	7	2	1	7	4	0	1	7	5	30	1	7	0	50	2
129	39	1	8	3	5	2	8	2	1	1	3	2	3	0	2	2	2	2	2	3	3	1	0	10	0	0	0	5	5	5	5	3	1	7	2	1	7	3	0	1	7	5	0	1	7	1	20	2
129	23	1	14	5	5	1	1	2	1	1	4	3	4	0	2	3	2	0	0	0	0	1	0	10	0	0	0	5	5	5	5	0		7	1	2				2				1	7	0	30	2
129	35	2	5	2	5	2	6	2	2																						5	2	1	7	2	1	7	3	0	1	7	4	0	1	5	1	30	2
129	44	1	5	3	5	2	3	2	1	1	6	10	10	5	7	5	8	5	6	5	3	1	0	10	0	0	0	5	5	5	5	4	2	7	3	1	4	4	0	1	7	4	0	1	7	13	0	2
129	62	2	0		5	2	6	2	1	1	3	1	1	0	0	1	1	1	0	0	0	1	0	7	0	0	0	5	5	5	5	2	2	7	2	2				1	7	3	0	2				2
129	61	1	0		5	2	6	2	1	1	3	6	8	3	2	3	2	3	4	3	2	1	0	10	0	0	0	5	5	5	5	0		7	1	1	7	3	0	1	7	6	0	1	7	0	45	2
129	60	1	3	2	5	2	6	2	1	2																					5	3	2	7	2	1	7	1	30	1	7	6	0	1	7	3	0	2
129	37	1	0		5	2	6	2	1	1	3	3	4	0	2	2	3	3	2	3	3	1	0	10	0	0	0	5	5	5	5	0		7	1	1	7	5	0	1	7	3	0	1	7	1	30	2
129	33	1	8	3	5	2	6	2	1	1	4	3	5	0	2	3	2	2	1	1	2	1	0	10	0	0	0	5	5	5	5	0		7	2	1	7	2	30	1	6	5	0	1	7	2	0	2
130	40	1	1	2	2	2	6	2	1	1																		5	5	1	5	1	1	7	2	1	7	3	30	1	5	2	0	1	7	2	30	2
130	17	2	9	3	2	1	5	2	2																						5	2	1	7	3	1	7	2	30	1	7	1	30	1	7	2	0	1	3
130	50	1	0		2	5	6	2	1	1	15	10	10	15	5	2	10	2	2	2	2	1	10	0	0	0	0	3	3	3	4	0		7	2	1	7	2	30	1	7	1	30	1	7	2	0	2
130	52	2	0		2	2	6	2	2																						5	1	1	7	2	1	4	2	0	1	4	1	30	1	7	1	30	2
130	42	1	0		2	2	6	2	2																						5	1	2	4	1	1	7	3	30	2				1	7	1	0	2
130	29	2	0		2	2	6	2	1	1	10	2	5	2	0	0	0	0	0	2	0	1	0	5	0	0	0	5	5	5	4	1	2	7	2	1	7	2	0	1	7	2	0	1	4	1	0	2
130	40	2	0		2	2	6	2	1	1	2	1	2	0	1	1	1	1	1	1	1	1	0	7	0	0	0	5	5	3	5	2	1	7	1	1	7	2	30	1	7	2	0	1	7	2	0	2
130	30	2	3	2	2	5	6	2	2																						5	0		4	1	1	7	2	30	1	7	2	0	1	7	1	30	2
130	20	2	6	4	2	2	6	2	2																						4	0		4	1	1	2	2	30	1	7	1	0	1	4	0	30	2
130	29	2	0		2	2	6	2	1	1	4	1	1	0	1	1	1	1	1	1	0	1	0	5	0	0	0	5	5	5	5	0		4	1	1	7	3	30	1	7	2	30	1	5	1	0	2
130	50	2	0		2	2	6	2	1	2																					5	1	1	4	1	2				1	4	1	30	1	3	1	30	2
130	17	2	8	4	2	1	5	2	2																						5	0		7	2	1	7	2	30	1	7	2	30	1	5	1	30	2
130	61	2	0		2	2	6	2	1	1	6	3	4	0	1	1	1	1	1	1	1	1	0	7	0	0	0	5	5	5	4	0		5	1	1	5	2	0	1	7	2	30	1	4	1	0	2
130	20	2	7	3	2	2	6	2	2																						5	1	1	3	1	1	7	3	0	1	7	2	0	1	5	1	0	2
130	35	2	0		2	2	6	2	1	1	15	3	3	0	3	2	1	3	3	1	1	1	0	3	0	0	0	5	5	5	5	0		7	2	1	7	3	0	1	7	2	0	1	7	2	0	2
130	55	1	0		2	2	3	2	1	1	2	1	2	77	1	1	1	1	1	1	1	1	0	2	0	0	0	3	3	5	5	0		7	3	2				1	7	3	0	1	7	2	0	2
130	20	2	10	4	2	1	5	2	2																						5	1	1	7	2	1	7	2	30	1	7	2	0	1	4	1	30	2
130	48	1	1	2	2	2	6	2	1	1	20	3	6	4	3	7	7	2	2	3	4	1	0	10	0	0	0	3	3	1	4	1	2	7	2	1	7	3	0	1	3	2	0	1	7	1	30	2
130	23	2	0		2	2	6	2	2																						5	0		7	1	1	7	1	0	1	7	2	0	1	7	2	30	2
130	35	2	0		2	2	6	2	1	1	4	3	4	3	2	2	3	3	2	1	2	1	0	10	0	0	0	5	5	1	4	0		7	1	1	7	3	30	1	7	2	0	1	7	1	30	2
130	48	2	0		2	2	6	2	1	1	5	7	10	3	3	3	3	7	3	3	7	1	0	10	0	0	0	5	5	1	5	1	2	7	2	1	2	2	30	1	7	2	0	1	7	2	30	2
131	55	1	15	6	5	2	1	2	1	1	10	2	3	3	2	2	2	0	0	2	0	1	0	6	0	0	0	5	4	5	5	2	1	7	2	2				1	7	2	0	1	7	2	0	2
131	36	1	7	3	5	2	2	2	1	1	5	2	2	0	0	0	0	77	77	0	0	1	0	77	0	0	0	5	5	5	5	2	2	7	7	2				2				1	7	0	30	2
131	26	2	19	7	5	2	1	2	2																						5	2	2	7	2	2				1	7	2	0	1	7	2	0	2
131	63	2	1	2	5	2	9	2	1	1	3	2	3	0	0	0	2	0	0	0	0	1	0	2	0	0	0	5	5	5	5	2	1	7	2	2				1	7	1	0	1	7	0	30	2
131	30	2	6	3	5	2	6	2	1	1	10	2	2	0	2	0	0	0	2	0	0	1	0	4	0	0	0	5	5	5	5	1	2	7	1	1	7	2	0	1	7	2	0	1	7	1	0	2
131	34	1	8	3	5	2	3	2	1	1	77	2	3	0	2	0	2	0	0	0	2	1	0	6	0	0	0	4	4	4	5	2	1	7	2	1	7	2	0	1	5	1	0	1	7	1	0	2
131	39	2	2	2	5	2	3	2	1	1	30	2	4	0	77	77	77	77	77	77	77	1	77	0	0	0	0	4	4	5	5	1	2	7	1	1	7	2	0	1	7	2	0	1	7	2	0	2
131	40	1	5	3	5	2	3	2	1	1	20	3	4	0	3	2	2	3	0	2	0	1	2	10	0	0	0	4	4	4	4	2	2	7	2	1	7	2	0	1	7	1	0	1	7	1	0	2
131	39	2	5	3	5	2	3	2	1	2																					5	2	1	7	2	1	7	2	0	1	7	2	0	1	7	1	0	2
131	32	1	9	3	5	2	3	2	2																						5	2	2	7	2	2				1	7	4	0	1	5	1	0	2
131	36	2	7	3	5	2	3	2	1	2																					3	2	1	7	1	1	7	3	0	1	7	2	0	1	7	0	30	2
131	21	1	12	4	5	1	5	2	2																						5	2	2	7	2	2				1	7	1	0	1	7	1	0	1	7
131	51	2	0		5	5	3	2	1	1	10	2	3	77	2	0	0	0	2	2	0	1	0	4	0	0	0	5	5	5	5	1	2	7	1	1	7	2	0	1	7	2	0	1	7	1	0	2
131	64	2	0		5	2	6	2	1	1	10	2	3	0	2	0	0	2	2	0	0	1	0	6	0	0	0	4	4	4	5	1	2	7	2	2				1	7	1	0	1	5	1	0	2
131	41	1	0		5	2	9	2	1	1	30	2	4	0	2	2	2	2	2	2	2	1	6	8	0	0	0	4	4	4	4	1	2	7	2	2				2				1	7	1	0	2
131	69	2	0		5	2	3	2	1	1	77	2	2	0	2	2	2	2	0	0	0	1	0	8	0	0	0	5	5	5	5	2	2	7	1	1	7	2	0	1	7	2	0	1	7	1	0	2
131	62	1	5	3	5	2	3	2	1	2																					5	2	2	7	2	2				2				1	7	1	0	2
131	42	2	2	2	5	2	3	2	1	1	15	2	3	0	2	2	0	3	2	2	0	1	3	8	0	0	0	4	4	4	5	1	2	7	1	1	7	3	0	1	7	2	0	1	7	1	0	2
131	59	2	0		5	2	6	2	1	1	2	2	2	0	0	0	0	0	0	0	0	2						5	5	5	5	2	1	7	2	2				1	7	2	0	1	7	0	30	2
131	23	2	10	4	5	2	6	2	2																						5	1	1	7	2	2				1	7	2	0	1	7	1	0	2
132	25	2	0		1	2	6	2	1	1	3	1	1	0	1	1	1	1	1	1	1	1	0	1	0	0	0	5	5	5	5	1	1	7	2	1	7	7	0	1	7	2	0	1	7	1	30	2
132	27	2	0		2	2	6	2	1	1	30	1	1	0	1	1	1	1	1	1	1	1	0	1	0	0	0	5	5	5	5	1	1	7	3	1	7	9	0	2				1	7	2	30	2
132	48	1	3	2	2	2	3	2	1	1	4	2	2	2	1	1	1	1	1	1	1	1	0	1	0	0	0	5	5	5	5	1	1	7	2	1	6	12	30	2				1	7	2	0	2
132	53	2	0		2	2	6	1	1	1	3	1	1	0	1	1	1	1	1	1	1	1	1	1	0	0	0	5	5	5	5	3	2	7	2	1	7	6	0	1	7	3	0	1	7	1	30	2
132	53	2	0		2	2	6	2	1	1	1	1	1	0	1	1	1	1	1	1	1	1	1	0	0	0	0	5	5	5	5	1	1	7	2	1	7	11	0	1	7	4	30	1	7	2	0	2
132	43	2	0		2	2	6	2	1	1	5	1	1	0	1	1	1	1	1	1	1	1	0	1	0	0	0	5	5	5	5	2	1	7	2	1	7	8	0	1	7	4	30	1	7	2	0	2
132	34	1	9	3	2	2	3	2	1	1	2	1	1	0	1	1	1	1	1	1	1	1	1	1	0	0	0	5	5	5	5	4	1	7	3	1	7	12	0	2				1	7	2	0	2
132	24	2	1	1	2	2	6	2	2																						5	3	1	7	2	1	7	12	0	1	7	1	30	1	7	1	30	2
132	37	1	2	2	2	2	3	2	1	1	1	1	1	0	1	1	1	1	1	1	1	1	0	1	0	0	0	5	5	5	5	1	1	7	2	1	7	12	0	2				1	7	2	30	2
132	28	2	7	3	2	2	6	2	2																						5	2	1	7	2	1	7	12	0	1	7	3	0	1	7	3	0	2
132	20	2	2	2	2	2	6	2	1	1	0		5	0	1	1	1	1	1	1	1	1	0	1	0	0	0	5	5	5	5	1	1	7	2	1	7	6	0	1	7	1	30	1	7	2	30	2
132	43	2	0		2	5	6	2	2																						5	2	1	7	2	1	7	8	0	1	7	2	0	1	7	2	0	2
132	39	1	6	2	2	2	3	2	1	1	5	2	2	0	1	1	1	1	1	1	1	1	0	1	0	0	0	5	5	5	5	2	1	7	2	1	7	9	30	2				2				2
132	50	1	3	2	2	2	3	2	1	1	7	3	3	0	1	1	1	1	1	1	1	1	0	1	0	0	0	5	5	5	5	1	1	7	2	1	7	10	0	2				1	7	3	0	2
132	49	1	0		2	2	3	2	1	1	27	2	2	0	1	1	1	1	1	1	1	1	0	1	0	0	0	5	5	5	5	1	1	7	2	1	7	13	0	2				1	7	3	0	2
132	38	2	0		2	2	6	2	1	1	2	1	1	0	1	1	1	1	1	1	1	1	1	0	0	0	0	5	5	5	5	1	1	7	3	1	7	9	0	1	7	2	0	1	7	3	0	2
132	21	2	0		2	2	6	2	2																						5	3	1	7	2	1	7	8	30	1	7	4	30	1	7	3	0	2
132	21	2	0		2	2	6	2	2																						5	2	1	7	2	1	7	10	30	1	7	3	0	1	7	2	0	2
132	41	1	1	1	2	2	3	2	1	1	5	1	1	0	1	1	1	1	1	1	1	1	0	1	0	0	0	5	5	5	5	2	3	7	3	1	7	12	0	2				1	7	3	30	2
132	52	1	0		2	2	3	2	2																						5	1	1	7	2	1	7	9	0	2				1	7	1	30	2
132	32	2	0		2	2	6	2	1	1	30	1	1	0	1	1	1	1	1	1	1	1	0	1	0	0	0	5	5	5	5	3	1	7	2	1	7	8	0	1	3	3	0	1	7	2	0	2
132	53	2	0		1	2	6	2	2																						5	2	2	7	2	1	7	8	30	1	7	2	0	1	7	2	0	2
133	26	2	5	3	2	2	6	2	2																						5	2	2	3	1	1	3	2	0	1	3	2	0	1	7	3	0	2
133	51	2	0		2	2	6	2	2																						5	1	1	3	1	1	2	2	0	1	6	4	0	1	7	2	0	2
133	41	2	0		2	2	6	2	2																						5	2	1	2	1	2				2				1	7	3	0	2
133	20	1	13	4	2	2	3	2	2																						5	2	2	2	1	1	3	2	0	1	2	4	0	1	7	2	0	1	2
133	50	1	15	6	3	2	7	2	2																						5	4	1	4	2	2				1	4	4	0	1	7	2	0	2
133	38	1	8	3	2	2	6	2	2																						5	1	1	2	1	1	4	2	0	1	3	3	0	2				2
133	24	2	13	4	2	2	6	2	2																						5	1	1	3	1	1	4	3	0	1	5	4	0	1	7	3	0	2
133	50	1	8	3	2	2	6	2	2																						5	1	1	4	1	1	2	3	0	1	2	2	0	1	7	3	0	2
133	50	1	14	5	6	2	6	2	2																						5	1	0.5	4	1	1	2	2	0	1	5	2	0	1	7	1	30	2
133	20	2	8	3	2	2	6	2	2																						5	1	1	2	1	2				2				2				2
133	18	1	9	3	2	2	5	2	2																						5	0		2	1	1	2	2	0	1	2	3	0	2				2
133	60	1	0		6	2	6	2	2																						5	1	1	7	1	1	2	2	0	1	2	3	0	1	7	3	0	2
133	60	1	0		2	1	6	2	2																						5	2	1	3	1	1	2	3	0	1	3	1	30	1	7	1	0	2
133	51	1	6	3	2	2	6	2	2																						5	1	1	4	1	1	7	3	0	1	4	2	0	1	7	3	0	2
133	61	2	2	3	6	2	6	2	2																						5	1	1	4	1	1	4	2	0	2				2				2
133	38	2	0		2	2	6	2	2																						5	1	1	4	1	1	6	3	0	1	3	2	0	1	7	2	0	2
133	67	1	10	4	6	2	7	2	2																						5	2	1	2	1	1	2	2	0	1	3	2	0	1	7	2	0	2
133	29	2	13	4	2	1	6	2	2																						5	1	1	7	1	1	2	3	30	1	4	2	0	1	7	2	0	2
133	18	2	9	3	2	1	5	2	2																						5	2	1	4	1	1	1	2	30	1	4	3	0	1	7	2	30	2
133	40	2	0		2	2	6	2	2																						5	5	1	3	1	1	1	2	0	1	4	1	0	1	7	2	0	2
133	34	2	0		2	2	6	2	2																						5	1	1	2	2	2				2				2				2
133	37	1	7	3	2	2	3	2	2																						5	2	1	4	1	1	2	2	0	1	4	3	0	1	7	2	0	2
133	35	1	7	2	2	2	1	2	2																						5	2	1	2	1	1	2	2	0	1	4	2	0	2				2
133	37	2	0		2	2	6	2	2																						5	2	1	4	2	1	5	2	30	1	2	2	0	1	7	3	0	2
133	60	2	0		2	2	6	2	2																						1	0		2	1	1	2	2	0	2				2				2
134	38	1	8	3	2	2	8	2	2																						5	1	1	2	1	1	3	3	0	1	2	2	0	1	7	3	0	2
134	56	2	0		2	2	6	2	2																						5	1	1	2	1	1	2	3	30	1	3	2	30	1	7	1	0	2
134	61	2	5	2	1	2	8	2	2																						5	2	1	2	1	1	3	2	0	1	3	3	0	1	7	2	0	2
134	20	1	8	2	6	1	5	2	2																						5	2	1	3	1	1	3	2	30	1	2	2	0	1	7	2	0	2
134	60	1	0		2	2	8	2	2																						5	1	1	1	1	1	2	4	0	1	2	3	30	1	7	2	0	2
134	35	1	0		1	2	8	2	2																						5	2	1	1	1	1	2	3	30	1	4	2	0	1	7	1	0	2
134	31	2	6	2	1	2	6	2	2																						5	2	1	2	1	1	2	2	0	1	3	1	30	1	7	1	30	2
134	46	1	8	3	2	2	6	2	2																						5	1	1	2	1	1	4	2	0	1	3	3	0	1	7	3	0	2
134	55	1	0		1	2	6	2	2																						5	0		1	1	1	3	3	0	1	2	3	0	1	2	2	0	2
134	39	1	0		2	2	6	2	2																						5	1	1	2	1	1	3	3	15	1	2	3	0	1	7	3	30	2
134	17	1	5	2	2	1	5	2	2																						5	1	1	2	1	1	4	2	30	1	4	2	0	1	7	2	30	2
134	24	2	8	3	1	2	6	2	2																						5	1	1	3	1	1	2	2	0	1	2	2	0	1	7	3	0	2
134	56	1	0		2	2	6	1	2																						5	2	1	2	1	1	5	2	0	1	3	3	0	1	7	1	0	2
134	31	1	8	3	2	2	8	2	2																						5	0		1	1	1	2	3	0	1	3	3	0	1	7	2	0	2
134	61	2	0		2	2	6	2	2																						5	2	2	1	1	1	2	2	0	1	2	2	0	1	7	2	0	2
134	51	2	0		2	2	6	2	2																						5	1	0	3	1	1	4	3	30	1	6	2	30	1	7	2	0	2
134	21	2	10	3	2	2	6	2	2																						5	2	1	2	1	1	1	1	0	1	2	2	0	1	7	2	0	2
134	26	2	10	3	2	2	6	2	2																						5	1	1	2	1	2				2				2				2
134	59	2	8	3	2	2	6	2	2																						5	2	1	3	1	1	2	2	0	1	5	3	0	1	7	1	0	2
134	36	2	0		2	2	6	2	2																						5	2	1	3	1	1	3	3	30	1	4	2	30	1	7	1	0	2
134	61	1	0		1	2	8	2	2																						5	0		1	1	1	3	2	0	1	2	4	0	1	7	3	0	2
134	59	2	0		1	2	6	2	2																						5	1	1	1	1	1	2	2	30	1	2	3	0	1	7	3	30	2
135	23	2	12	6	5	2	6	2	1	2																					5	3	1	5	1	1	5	1	30	1	7	1	30	1	4	1	0	2
135	23	2	10	4	5	2	6	2	2																						5	3	1	5	1	2				1	7	2	0	1	4	1	0	2
135	18	2	12	6	5	2	1	2	2																						5	3	1	7	1	2				1	5	1	30	1	7	1	0	2
135	56	1	5	2	5	2	6	2	1	1	5	3	6	3	2	0	0	1	0	2	0	1	0	5	0	0	0	5	5	5	5	0		5	1	2				1	5	1	30	1	4	1	30	2
135	43	2	8	4	5	2	6	2	1	1	4	2	4	0	0	2	0	0	0	2	0	1	0	4	0	0	0	5	5	5	5	3	1	5	1	1	5	2	0	1	7	1	30	1	5	1	0	2
135	30	2	0		5	2	6	2	1	1	77	3	5	0	2	0	0	0	0	1	0	1	0	3	0	0	0	5	5	5	5	0		4	1	2				1	7	2	0	1	5	1	0	2
135	40	2	3	2	5	2	6	2	1	1	6	2	3	0	0	0	2	0	0	0	1	1	0	3	0	0	0	5	5	5	5	0		3	1	1	3	2	0	1	7	1	30	1	5	1	0	2
135	40	2	3	2	5	2	6	2	1	1	8	2	4	0	0	0	1	2	0	2	0	1	0	5	0	0	0	5	5	5	5	2	1	4	1	1	5	2	0	1	5	1	0	1	1	1	30	2
135	43	1	10	4	5	4	3	1	1	1	77	3	5	2	0	0	0	2	0	0	0	1	0	2	0	0	0	5	5	5	5	3	1	5	1	2				1	7	1	0	1	5	1	30	2
135	39	2	5	3	5	2	6	2	1	1	5	2	4	0	0	0	0	2	0	1	0	1	0	3	0	0	0	5	5	5	5	3	1	5	1	1	4	2	30	1	7	1	30	1	5	1	0	2
135	40	2	5	2	5	2	3	2	1	1																		5	5	5	5	3	1	5	1	2				1	7	2	0	1	5	0	30	2
135	36	2	6	2	5	2	6	1	1	1	77	2	2	0	1	1	0	0	0	1	0	1	0	3	0	0	0	5	5	5	5	2	1	5	1	1	3	2	0	1	5	2	30	1	7	1	0	2
135	35	1	5	3	5	1	6	1	1	1	2	77	4	0	0	1	0	1	0	2	0	1	0	4	0	0	0	5	5	5	4	0		3	1	1	3	1	30	1	6	2	0	1	7	1	0	2
135	21	1	8	4	5	2	3	2	1	1	8	5	8	3	2	0	2	0	0	0	0	1	0	4	0	0	0	5	5	5	5	3	1	5	1	1	4	2	0	1	5	2	30	1	7	0	30	2
135	29	2	10	4	5	2	6	2	1	1	6	3	5	0	0	0	0	2	0	0	0	1	0	2	0	0	0	5	5	5	5	3	1	5	1	1	5	2	0	1	7	1	30	1	7	1	0	2
135	51	1	15	6	5	2	3	1	1	1	4	2	5	0	0	0	0	2	2	2	0	1	0	6	0	0	0	5	5	5	4	4	1	7	1	1	4	1	0	1	5	2	0	1	7	1	30	2
135	63	1	0		5	2	6	1	1	1	5	4	8	6	1	2	1	0	0	1	1	1	0	6	0	0	0	5	5	5	4	2	1	4	1	1	2	1	30	1	5	2	30	1	7	1	0	2
135	57	1	0		1	2	3	1	1	1	15	3	7	3	1	2	0	0	2	1	0	1	6	0	0	0	0	5	5	5	4	0		5	1	1	5	4	0	1	7	5	0	1	7	1	30	2
135	63	1	0		5	2	6	1	1	1	77	4	5	0	2	0	2	1	0	0	0	1	0	5	0	0	0	5	5	5	5	3	1	5	1	1	4	1	20	1	5	2	0	1	7	2	30	2
135	39	1	5	2	1	2	3	1	1	1	77	4	6	0	0	0	2	2	1	1	0	1	6	0	0	0	0	5	5	5	5	2	1	5	1	1	5	2	30	1	7	2	0	1	7	1	30	2
136	52	2	3	2	5	2	6	2	1	1	30	2	3	0	2	1	3	2	1	2	2	1	0	10	0	0	0	3	5	5	5	0		0		1	7	3	30	1	7	2	30	1	7	3	30	2
136	27	1	3	2	5	2	6	1	1	1	8	4	5	0	0	0	4	4	0	4	0	1	10	5	0	0	0	2	5	5	5	0		7	1	1	1	6	0	1	7	1	0	1	7	3	30	2
136	21	2	10	4	1	2	3	2	2																						5	2	1	2	1	2				1	7	2	30	1	7	0	20	2
136	66	2	0		6	2	6	2	2																						5	0		0		1	7	0	30	1	7	0	30	1	7	2	0	2
136	24	1	5	2	5	2	6	1	1	1	1	1	2	0	1	1	1	1	1	1	1	1	0	7	0	0	0	5	5	5	5	0		2	1	1	7	6	0	1	7	2	0	1	7	4	30	2
136	28	1	5	2	5	2	6	1	1	1	30	4	4	0	2	3	3	2	2	3	3	1	0	10	0	0	0	5	2	5	5	0		1	1	1	7	5	30	1	7	1	30	1	7	1	30	2
136	62	1	0		5	1	6	2	1	1	20	1	2	0	1	1	0	1	0	0	1	1	0	5	0	0	0	5	5	5	5	0		2	1	2				1	7	5	30	1	7	1	30	2
136	52	2	0		5	2	6	2	2																						5	2	1.5	7	1	1	7	2	30	1	7	2	30	1	7	1	0	2
136	40	2	5	3	5	2	6	2	1	1	30	4	6	4	4	5	3	6	2	4	4	1	0	10	0	0	0	5	5	5	5	0		0		1	7	3	0	1	7	2	0	1	7	3	30	2
136	53	2	0		1	2	6	1	2																						5	0		1	1	1	7	2	0	1	7	2	0	1	7	1	30	2
136	48	2	0		5	2	6	2	2																						1	0		7	2	1	7	4	0	1	7	1	0	1	7	5	0	2
136	42	2	0		6	2	6	2	2																						5	0		7	2	1	7	2	30	1	7	1	30	1	7	0	15	2
136	45	2	0		6	2	6	2	2																						5	0		7	1	1	7	3	4	1	7	2	3	1	7	0	15	2
136	24	1	8	3	6	2	6	2	2																						5	0		2	1	1	7	3	30	1	7	2	0	1	7	2	0	2
136	20	2	10	4	1	2	5	2	2																						5	0		2	1	1	7	1	30	1	7	2	0	1	7	0	20	2
136	41	1	0		5	2	6	2	1	1	2	2	2	0	0	0	0	0	2	0	0	1	0	1	0	0	0	5	5	5	5	0		1	1	1	7	4	30	1	7	2	30	1	7	6	0	2
136	27	2	5	3	6	2	6	2	1	1	4	1	1	0	1	0	0	0	0	0	0	1	0	1	0	0	0	5	5	5	5	0		1	1	1	7	1	30	1	7	2	0	1	7	3	0	2
136	20	2	10	4	5	1	6	2	2																						5	0		7	1	1	7	3	0	1	7	2	0	1	7	0	30	2
136	57	2	0		6	2	6	2	2																						5	0		7	1	2				1	7	2	30	1	7	0	10	2
136	40	2	0		5	2	6	2	2																						5	0		7	1	1	7	3	30	1	7	2	0	1	7	0	30	2
136	30	2	5	3	5	2	6	2	1	1	15	2	3	0	2	1	2	1	2	1	2	1	0	10	0	0	0	2	5	5	5	0		2	1	1	7	2	30	1	7	1	30	1	7	1	30	2
136	41	2	0		1	2	6	2	2																						5	3	1	3	1	1	1	2	30	1	7	2	30	1	7	1	0	2
137	60	2	0		2	2	6	2	1	1	77	77	3	0	1	0	1	0	1	1	1	1	0	5	0	0	0	5	5	5	4	1	1	7	2	1	7	2	0	1	7	2	0	1	7	1	0	2
137	33	1	8	2	2	2	8	1	1	1	5	2	2	0	77	2	1	2	1	2	2	1	8	2	0	0	0	5	5	4	3	2	1	7	2	1	4	5	0	1	7	2	0	1	7	0	20	2
137	49	2	0		2	2	6	1	1	1	77	77	77	0	2	2	2	2	2	2	2	1	6	8	0	0	0	5	5	5	4	2	1	7	2	1	3	3	0	1	7	3	0	1	7	1	0	2
137	22	2	12	4	1	1	5	2	2																						5	2	1	7	2	2				1	4	3	0	1	7	0	30	2
137	50	2	0		6	3	6	1	2																						5	77		7	2	1	3	2	0	1	7	4	0	1	7	1	45	2
137	57	1	2	2	2	2	6	1	1	1	4	2	77	77	2	0	2	0	2	2	2	1	0	10	0	0	0	4	4	4	4	77		7	2	2				1	7	4	0	1	7	2	0	2
137	65	1	0		2	5	6	1	1	1	77	77	77	0	1	1	2	1	1	1	0	1	5	2	0	0	0	5	4	5	5	77		7	2	2				1	7	3	0	1	7	1	0	2
137	61	1	2	2	2	2	6	1	1	1	77	77	77	77	2	77	1	2	0	77	2	1	7	0	0	0	0	5	5	5	5	77		7	2	1	4	3	0	1	3	3	0	1	7	1	0	2
137	41	2	5	2	2	2	6	2	2																						5	77		7	2	1	7	1	0	1	7	4	0	1	7	1	0	2
137	49	2	0		2	2	6	2	1	1	77	77	4	77	2	3	1	2	2	1	1	1	9	3	0	0	0	3	3	1	4	2	1	7	2	1	5	3	0	1	7	5	0	1	7	2	0	2
137	32	2	5	3	1	2	6	2	2																						5	77		7	2	1	6	2	0	1	7	2	0	1	7	1	0	2
137	52	2	0		2	2	6	2	2																						5	4	1	7	2	2				2				1	7	1	15	2
137	40	2	3	2	6	2	6	2	2																						5	2	1	7	2	1	4	3	0	1	7	4	0	1	7	1	0	2
137	60	2	0		2	2	6	2	1	1	77	77	1	0	1	1	1	1	1	1	1	1	3	4	0	0	0	5	5	5	5	2	0.5	7	2	1	2	3	0	1	7	2	0	1	7	1	30	2
137	29	1	8	4	6	2	6	2	2																						5	77		7	2	1	5	3	0	1	3	2	0	1	7	2	0	2
137	53	2	0		2	2	6	1	1	1	77	77	77	77	1	2	1	2	1	1	3	1	6	5	0	0	0	1	1	1	1	77		7	2	2				1	7	2	0	1	7	1	0	2
137	24	2	10	4	2	2	6	2	2																						5	4	1	7	2	2				1	7	1	30	1	7	1	45	2
137	30	2	10	4	2	2	6	2	1	1	4	2	3	0	2	2	2	2	2	2	2	1	7	0	0	0	0	4	4	5	3	4	2	7	2	2				1	7	4	0	1	7	2	0	2
137	65	1	0		2	5	6	1	1	1	10	5	6	77	2	3	1	3	2	2	1	1	6	8	0	0	0	1	4	1	5	1	1	7	2	2				1	7	2	0	1	7	1	0	2
137	29	1	8	3	2	2	8	1	1	1	8	1	1	0	1	1	1	1	1	1	1	1	0	7	0	0	0	5	5	5	5	2	1	7	2	2				1	4	3	0	1	7	0	30	2
137	35	2	10	4	2	2	6	2	1	1	5	2	2	0	1	0	2	0	2	0	0	1	0	5	0	0	0	5	5	5	4	2	1	7	2	1	5	2	0	1	7	1	0	1	7	1	0	2
137	61	2	2	2	2	2	6	1	1	1	77	77	77	77	1	1	1	1	1	1	1	1	0	7	0	0	0	5	4	5	4	1	1	7	2	1	4	2	0	1	7	3	0	1	7	1	0	2
137	42	2	7	3	2	2	6	2	1	1	10	2	3	0	2	2	1	2	2	3	2	1	4	10	0	0	0	4	4	5	4	2	1	7	2	1	4	2	0	1	7	3	0	1	7	2	0	2
137	47	2	6	3	6	2	6	2	2																						5	2	1	7	2	1	4	2	0	1	7	5	0	1	7	1	30	2
137	52	1	10	4	6	2	6	2	2																						5	2	1	7	2	1	7	3	0	1	7	2	0	1	7	1	30	2
201	57	1	0		3	2	6	1	2																						5	77		3	2	2				1	7	3	0	1	7	2	30	2
201	39	2	0		3	2	6	2	2																						5	3	1	4	2	2				1	7	2	0	1	7	2	0	2
201	39	1	8	4	3	2	3	2	2																						5	77		3	1	2				2				1	5	1	0	2
201	63	1	12	5	3	2	2	2	2																						5	3	1	4	1	2				2				1	7	0	30	2
201	40	2	0		2	2	6	2	1	1																		5	5	5	5	4	1	4	2	2				1	5	1	30	1	7	1	0	2
201	47	1	0		3	2	6	2	2																						5	77		3	2	2				1	7	2	0	1	7	1	30	2
201	33	1	10	4	3	2	3	2	2																						5	2	2	4	1	2				2				1	7	1	0	2
201	50	1	5	3	3	2	3	2	2																						5	3	4	1	2	2				2				2				2
201	60	2	0		3	2	6	2	2																						5	77		4	1	2				1	7	2	30	1	7	1	0	2
201	25	1	10	4	3	2	6	1	1	1	8	3	5	0	1	0	0	3	0	2	0	2						4	4	4	2	2	1	3	1	1	7	5	0	1	7	1	0	1	7	3	0	2
201	54	1	8	4	3	2	3	1	1	1	10	3	4	0	0	0	1	0	2	2	0	1	2	2	0	0	0	3	2	3	2	77		4	1	1	7	1	30	1	7	1	30	1	7	1	0	2
201	36	1	4	3	3	2	3	2	2																						5	3	1	4	2	1	7	1	30	1	5	2	30	1	7	2	0	2
201	42	2	0		3	2	6	2	2																						4	2	2	4	1	2				1	7	3	0	1	7	1	0	2
201	50	1	5	3	3	2	3	2	2																						5	77		3	1	2				2				1	7	3	0	2
201	44	1	5	3	1	2	3	2	2																						5	77		3	1	1	7	4	30	1	5	2	30	1	7	1	30	2
201	18	1	12	5	3	1	5	2	2																						5	2	1	4	1	2				2				1	7	1	0	1	7
201	67	1	0		3	5	6	2	2																						5	2	2	5	1	2				1	5	1	0	1	7	0	30	2
201	39	1	7	4	3	2	3	2	2																						5	77		5	1	2				1	7	2	0	1	7	2	0	2
201	44	1	5	3	1	2	3	2	1	1	1	2	2	0	0	0	0	0	0	0	0	2						4	4	4	5	77		4	2	1	4	3	0	1	5	2	0	1	7	2	0	2
201	34	1	5	3	3	2	3	2	2																						5	2	1	3	1	2				1	4	2	0	1	7	0	30	2
202	36	2	0		1	2	6	2	2																						5	1	3	7	3	1	2	1	0	1	7	4	0	2				2
202	44	2	5	3	3	2	3	2	2																						5	1	3	7	2	2				1	7	5	0	2				2
202	18	1	3	2	1	2	3	2	2																						5	1	2	7	2	2				1	7	2	0	1	5	1	0	1	2
202	23	2	0		3	2	6	2	2																						5	1	2	7	2	2				1	7	5	0	2				2
202	67	2	0		6	2	6	2	2																						5	2	1	7	1	2				1	2	2	0	2				2
202	35	2	0		3	2	6	2	2																						5	0		6	2	2				1	7	3	0	1	5	1	0	2
202	52	1	3	2	6	2	3	2	2																						5	3	4	7	3	2				1	7	3	0	1	7	0	45	2
202	36	1	10	5	6	2	3	2	1	1	77	4	5	0	4	0	0	0	3	0	0	2						5	5	5	5	2	4	7	2	2				1	7	3	0	1	7	1	0	2
202	40	2	10	5	3	2	3	2	2																						5	0		5	2	2				1	7	5	0	2				2
202	40	2	0		3	2	6	2	2																						4	0		7	2	2				1	7	5	0	1	5	0	30	2
202	24	2	0		3	2	6	2	2																						4	0		5	2	1	3	2	0	1	7	4	0	2				2
202	32	2	0		1	2	6	2	2																						5	1	3	7	2	2				1	7	4	0	1	4	1	0	2
202	23	2	10	5	6	2	6	2	2																						5	1	2	7	2	2				1	7	4	0	1	5	0	30	2
202	36	1	5	2	5	2	3	2	1	1	2	2	2	0	0	0	0	0	2	0	0	1	1	0	0	0	0	5	5	5	5	1	3	7	4	1	3	2	0	1	7	5	0	1	4	0	45	2
202	23	2	0		3	2	6	2	2																						5	0		5	2	1	3	1	0	1	7	4	0	1	7	0	30	2
202	60	2	0		3	2	6	2	2																						5	0		7	2	2				1	7	2	0	2				2
202	40	1	0		1	2	2	1	1	1	10	3	3	0	2	1	0	0	0	3	0	1	3	2	0	0	0	5	5	5	4	1	2	7	2	1	4	1	30	1	7	3	0	1	7	0	30	2
202	30	2	5	3	5	2	6	2	1	2																					5	2	4	7	2	2				1	7	4	0	1	5	1	0	2
202	53	2	0		6	2	6	2	2																						5	2	3	7	2	2				1	7	3	0	2				2
202	30	2	0		4	2	6	2	2																						5	3	1	5	1	2				1	4	2	0	1	7	3	0	2
202	25	2	8	4	6	2	6	2	2																						4	2	3	7	3	1	1	1	0	1	7	3	0	1	4	0	40	2
203	35	2	6	3	6	5	3	2	2																						5	1	1	7	2	2				1	7	2	0	1	7	1	0	2
203	26	2	5	3	6	2	6	2	2																						5	2	2	7	2	2				1	7	2	0	1	2	0	45	2
203	36	2	8	3	6	2	6	2	2																						4	3	1	7	2	2				1	7	1	0	1	4	0	40	2
203	35	2	6	3	4	2	3	2	2																						5	2	2	7	2	2				1	7	2	0	1	5	0	20	2
203	26	2	10	4	6	2	6	2	2																						5	2	1	7	2	2				1	7	2	0	1	3	0	30	2
203	40	2	8	2	6	2	6	2	2																						5	2	2	7	2	2				1	7	2	0	1	7	0	30	2
203	53	1	12	5	6	2	3	2	2																						5	3	2	7	2	2				2				1	7	0	30	2
203	53	1	15	6	6	2	1	2	2																						5	2	2	7	2	2				2				1	7	0	30	2
203	61	1	12	5	6	2	7	2	2																						5	2	2	7	2	2				2				1	7	1	0	2
203	18	2	14	4	6	1	5	2	2																						5	2	1	7	2	2				1	3	1	0	1	6	0	40	2
203	16	2	9	3	3	1	5	2	2																						5	1	1	7	2	2				1	2	1	0	1	7	0	30	2
203	46	1	16	6	6	2	3	2	2																						5	3	2	7	2	2				1	7	1	0	1	7	1	0	2
203	45	1	10	4	6	2	1	2	2																						5	2	2	7	2	2				1	7	0	30	1	7	0	30	2
203	25	1	12	5	6	1	3	2	2																						5	2	2	7	2	2				1	2	2	0	2				2
203	25	2	8	3	6	2	6	2	2																						5	2	2	7	7	2				1	7	2	0	1	4	0	40	2
203	38	1	10	4	6	2	3	2	2																						5	2	2	2	2	2				2				1	7	0	40	2
203	29	2	12	5	6	2	2	2	2																						5	2	2	7	2	2				1	7	2	0	1	6	0	30	2
203	37	2	10	4	6	2	6	2	2																						5	2	2	7	2	2				1	2	2	0	1	7	0	30	2
203	36	2	10	4	6	2	3	2	2																						5	2	2	7	2	2				1	7	2	0	1	7	0	45	2
203	33	1	5	3	6	1	3	2	2																						5	2	2	7	2	2				1	7	2	0	1	7	1	0	2
204	36	2	0		4	2	6	2	2																						5	2	2	7	3	2				2				1	7	1	30	2
204	27	1	0		4	2	88	2	2																						5	5	3	7	3	2				2				1	7	2	0	2
204	17	1	12	5	4	1	5	2	2																						5	3	2	7	5	2				2				1	7	1	0	2
204	60	1	0		4	2	8	2	2																						5	5	3	7	3	2				2				1	7	1	0	2
204	28	2	0		4	2	6	2	2																						5	4	3	7	3	2				2				1	7	1	30	2
204	38	2	0		4	2	6	2	2																						5	3	2	7	4	2				2				2				2
204	32	2	0		4	2	6	2	2																						5	4	3	5	3	2				2				1	7	2	0	2
204	45	1	0		4	2	2	2	2																						5	5	3	7	3	2				2				1	7	1	0	2
204	62	1	0		4	2	2	2	2																						5	5	3	5	7	2				2				1	7	2	0	2
204	32	2	5	3	4	2	6	2	2																						5	3	1	7	5	2				2				1	7	1	0	2
204	20	2	0		4	2	6	2	2																						5	5	3	5	4	2				2				1	7	1	0	2
204	59	1	0		4	2	6	2	2																						5	3	2	5	4	2				2				1	7	1	0	2
204	31	2	0		4	2	6	2	2																						5	3	2	5	3	2				2				1	7	2	30	2
204	34	1	0		4	2	6	2	2																						5	2	2	5	5	2				2				1	7	1	0	2
204	22	2	5	3	4	2	6	2	2																						5	5	5	7	5	2				2				1	7	2	0	2
204	34	1	0		4	2	6	2	2																						5	5	5	7	7	2				2				1	7	1	0	2
204	62	2	0		4	2	6	2	2																						5	5	3	7	3	2				2				1	7	2	30	2
204	35	1	0		4	1	2	2	2																						5	3	2	5	2	2				2				2				2
204	50	1	0		4	2	2	1	2																						5	2	7	7	5	2				2				1	7	1	30	2
204	48	2	0		4	2	6	2	2																						5	2	2	5	3	2				2				2				2
204	16	2	10	4	4	1	5	2	2																						5	5	5	5	5	2				2				1	7	2	0	2
204	25	1	0		4	2	2	2	2																						5	3	1	7	5	2				2				1	7	1	30	2
204	40	1	0		4	2	6	2	2																						5	2	2	5	5	2				2				1	7	1	0	2
205	54	2	0		6	2	6	2	2																						5	6	2	5	2	1	5	3	0	1	5	3	0	1	2	1	0	2
205	61	1	0		6	2	9	2	2																						5	5	2	4	2	1	5	3	0	1	5	2	0	1	5	1	0	2
205	36	1	0		5	2	3	2	2																						5	5	2	7	2	1	5	3	0	1	5	2	0	1	5	1	0	2
205	36	2	2	3	1	2	6	2	2																						5	5	2	6	2	1	5	4	0	1	5	4	0	1	5	1	0	2
205	26	2	5	3	1	2	6	2	2																						5	5	2	5	2	1	5	3	0	1	5	2	0	1	5	1	0	2
205	30	1	0		6	2	6	1	1	1	2	2	2	2	1	1	0	0	0	0	0	1	1	1	0	0	0	5	5	5	5	5	2	7	2	1	7	3	0	1	4	3	0	1	6	3	0	2
205	46	1	10	4	5	2	3	2	2																						5	5	2	5	2	1	5	3	0	1	5	2	0	1	5	1	0	2
205	36	1	2	2	1	2	6	1	1	1	2	2	2	2	0	1	0	0	0	1	0	1	1	0	0	0	0	5	5	5	5	3	2	6	2	1	5	5	0	1	6	5	0	1	3	2	0	2
205	56	2	2	2	6	2	6	2	2																						5	5	2	5	2	1	5	3	0	1	5	2	0	1	2	1	0	2
205	48	1	5	3	6	2	3	1	2																						5	5	2	5	2	1	5	3	0	1	5	3	0	1	2	1	0	2
205	66	1	0		5	5	6	2	2																						5	5	2	4	2	1	5	4	0	1	4	4	0	1	3	1	0	2
205	41	2	10	5	5	2	6	2	2																						5	5	3	7	2	1	5	4	0	1	6	4	0	1	5	1	0	2
205	39	2	0		5	2	6	2	2																						5	5	2	7	2	1	5	4	0	1	4	3	0	1	5	1	0	2
205	51	2	0		5	5	6	2	2																						5	6	2	5	2	1	5	4	0	1	5	3	0	1	5	1	0	2
205	50	2	0		6	2	6	2	2																						5	5	2	5	2	1	5	3	0	1	5	3	0	1	3	2	0	2
205	34	1	0		5	2	3	1	2																						5	5	2	5	2	1	5	3	0	1	5	2	0	1	5	1	0	2
205	24	2	3	3	5	2	6	2	2																						5	5	2	6	2	1	5	4	0	1	5	3	0	1	5	2	0	2
205	36	2	1	3	5	2	8	2	2																						5	5	2	7	2	1	5	3	0	1	5	3	0	1	3	1	0	2
205	60	1	8	4	5	5	6	2	1	1	2	2	2	2	0	1	0	0	1	0	0	1	2	2	0	0	0	5	5	4	5	5	2	7	2	1	6	4	0	1	5	3	0	1	5	2	0	2
205	46	2	0		5	2	6	2	2																						5	5	2	6	2	1	5	5	0	1	5	4	0	1	5	2	0	2
205	23	2	12	5	6	2	6	2	2																						5	4	2	6	3	1	5	3	0	1	4	3	0	1	5	2	0	2
206	39	1	0		3	2	3	2	1	1																		5	5	5	5	0		6	2	2				1	5	3	0	1	7	2	0	2
206	31	1	0		1	2	2	1	1	1	15	3	9	3	5	6	5	0	0	0	0	1	6	0	0	0	0	5	5	5	5	0		6	2	1	6	5	30	1	5	1	30	1	5	1	0	2
206	25	2	0		3	2	6	2	2																						5	0		7	2	1	7	4	30	1	7	2	30	1	7	3	20	2
206	67	1	0		3	2	3	2	2																						5	0		7	2	1	3	2	30	1	7	3	40	1	7	1	0	2
206	26	1	0		1	2	3	1	1	1	2	4	4	0	2	0	0	0	0	0	3	2						5	5	5	5	0		6	2	1	1	2	30	1	2	1	0	1	7	1	0	2
206	61	2	0		4	2	6	2	2																						5	0		6	2	2				1	3	2	30	1	7	2	0	2
206	36	2	0		3	2	6	2	2																						5	0		7	2	1	7	3	30	1	7	2	30	1	7	1	20	2
206	30	1	0		1	2	3	1	1	2																					5	0		6	2	1	3	5	30	1	3	2	0	1	7	2	30	2
206	27	2	7	2	3	2	6	2	2																						5	0		6	2	2				1	7	4	30	1	7	1	30	2
206	61	1	0		2	2	6	1	1	1																		5	5	5	5	0		6	3	2				1	4	1	30	1	7	2	0	2
206	66	2	0		3	2	6	1	2																						5	0		6	2	1	3	2	0	1	7	3	0	1	7	1	0	2
206	35	1	0		1	2	3	2	1	2																					5	2	1	7	2	2				1	7	3	20	1	7	3	0	2
206	38	2	0		3	2	6	2	2																						5	0		6	2	2				1	7	3	20	1	7	2	30	2
206	59	2	0		3	2	3	2	2																						5	0		5	2	2				1	3	1	30	1	5	0	30	2
206	35	2	5	2	3	2	6	2	2																						5	0		7	2	1	7	2	30	1	7	3	30	1	7	1	0	2
206	30	2	0		3	2	6	2	2																						5	0		6	3	2				1	7	3	30	1	7	0	40	2
206	65	2	0		1	2	6	2	2																						5	0		6	2	2				1	7	3	30	1	7	2	30	2
206	45	2	0		1	2	6	2	2																						5	0		5	2	2				1	4	3	30	1	7	4	30	2
206	36	1	2	2	3	2	3	1	1	1	2	2	4	0	2	0	0	0	0	2	0	1	4	0	0	0	0	5	5	5	5	0		7	2	1	7	8	30	1	7	1	0	1	7	1	0	2
206	41	1	0		3	2	3	2	2																						5	0		6	2	1	7	3	30	1	7	2	20	1	7	1	30	2
206	40	2	0		3	2	6	2	2																						5	0		5	2	2				1	6	3	30	1	7	1	30	2
206	51	1	0		3	2	3	2	2																						5	0		6	2	1	5	2	30	1	5	3	30	1	7	3	30	2
206	32	1	5	2	3	2	2	2	2																						5	0		6	2	2				1	5	1	20	1	7	2	0	2
207	55	1	5	2	3	2	3	2	2																						5	0		7	1	2				1	4	2	0	1	7	2	0	2
207	48	1	0		3	5	6	2	2																						5	0		7	1	2				1	3	2	0	1	1	7	0	2
207	17	2	9	3	3	1	5	2	2																						5	0		7	1	2				1	3	2	0	1	7	2	0	2
207	64	2	0		3	5	6	2	2																						5	0		7	1	2				1	3	2	0	1	7	2	0	2
207	59	2	0		1	2	6	2	2																						5	0		7	1	2				1	7	2	0	1	7	2	0	2
207	55	2	0		3	2	6	2	2																						5	0		7	1	2				1	3	2	0	1	7	1	0	2
207	31	2	5	2	3	2	6	2	2																						5	0		7	1	2				1	7	2	0	1	7	2	0	2
207	57	1	4	2	3	2	3	2	2																						5	0		7	1	2				1	4	2	0	1	7	2	0	2
207	52	1	5	2	3	2	3	2	2																						5	0		7	1	2				1	3	2	0	1	7	2	0	2
207	52	1	5	2	3	2	3	1	1	1	5	3	4	1	0	0	3	0	0	0	3	1	3	0	0	0	0	2	5	5	5	0		7	1	2				1	3	2	0	1	7	2	0	2
207	59	1	5	2	3	2	3	2	2																						5	0		7	1	2				1	4	2	0	1	7	2	0	2
207	25	2	5	2	3	2	6	2	2																						5	0		7	1	2				1	4	2	0	1	7	2	0	2
207	48	2	0		3	2	6	2	2																						5	0		7	1	2				1	7	1	0	1	7	1	0	2
207	33	1	10	3	3	2	6	1	2																						5	0		7	1	2				1	3	2	0	1	7	2	0	2
207	30	2	6	3	3	2	6	2	2																						5	0		7	1	2				1	4	2	0	1	7	1	0	2
207	42	1	10	4	3	2	3	2	2																						5	1	1	7	1	2				1	3	2	0	1	7	1	0	2
207	39	1	8	3	3	2	3	2	2																						5	0		7	1	2				1	7	2	0	1	7	2	0	2
207	59	1	0		3	2	6	2	2																						5	0		7	1	2				1	7	1	0	1	7	1	0	2
207	60	2	0		3	5	6	2	2																						5	1	1	7	1	2				1	7	1	0	1	7	1	0	1	7
207	46	1	5	3	1	2	3	2	2																						5	0		7	1	2				1	7	1	0	1	7	2	0	2
207	28	2	7	3	3	2	6	2	2																						5	0		7	1	2				1	7	2	0	1	7	1	0	2
207	62	2	0		3	5	6	1	2																						5	0		7	1	2				1	7	1	0	1	7	2	0	2
208	33	2	10	4	6	2	6	2	2																						5	1	1	6	1	1	7	2	30	1	7	3	0	1	7	1	0	2
208	65	2	0		6	2	6	2	2																						5	2	2	6	1	2				1	4	2	30	1	7	2	30	2
208	35	1	3	2	1	2	3	2	2																						5	0		4	1	2				2				1	7	2	30	2
208	35	1	0		1	2	3	2	1	1	30	10	10	16	6	6	6	7	7	7	7	1	6	0	0	0	0	5	2	5	4	0		6	2	1	4	2	30	1	4	2	30	1	7	1	0	2
208	36	2	3	2	1	2	6	2	2																						5	0		5	1	2				1	7	5	20	1	7	1	0	2
208	64	1	7	2	6	2	3	2	2																						5	2	2	6	1	2				2				1	7	1	20	2
208	57	1	10	4	6	2	3	2	2																						5	2	3	6	2	2				2				1	7	0	30	2
208	52	1	0		1	2	2	2	2																						5	0		6	2	1	4	5	30	1	7	3	0	1	7	2	0	2
208	30	1	0		1	2	3	2	1	1	30	10	10	19	6	7	7	8	8	8	8	1	8	0	0	0	0	1	1	1	5	0		6	2	1	3	2	0	1	4	1	20	1	7	1	0	2
208	39	2	0		1	2	6	2	2																						5	0		6	2	2				1	7	3	30	1	7	1	30	2
208	62	2	0		1	2	6	1	1	1	30	2	5	3	2	2	2	2	1	1	1	1	2	0	0	0	0	5	5	5	4	0		5	2	2				1	4	2	30	1	5	1	20	2
208	66	2	0		6	2	6	2	2																						5	3	2	7	2	2				1	7	1	0	1	4	1	20	2
208	47	1	0		1	2	3	2	1	1																		5	5	5	2	0		6	2	1	7	3	0	1	5	2	0	1	7	1	30	2
208	37	1	6	2	1	2	3	1	1	1																		5	5	5	5	0		6	2	1	7	3	30	1	7	2	0	1	7	3	30	2
208	44	1	10	4	6	2	3	1	2																						5	2	1	5	2	2				1	4	2	30	1	7	1	0	2
208	35	2	0		1	2	6	2	2																						5	0		4	1	2				1	7	3	0	1	7	1	20	2
208	41	2	0		1	2	6	2	2																						5	1	3	7	3	2				1	7	4	30	1	7	0	30	2
208	20	2	10	4	3	1	6	2	2																						5	0		5	2	2				1	7	3	0	1	7	2	0	2
208	25	2	12	5	1	2	2	2	2																						5	0		4	1	2				1	7	3	0	1	7	1	0	2
208	61	1	0		3	2	3	2	2																						5	0		6	2	1	7	2	30	1	7	3	20	1	7	1	30	2
208	38	2	0		1	2	6	2	2																						5	0		5	1	2				1	7	3	30	1	7	2	0	2
209	50	1	0		3	2	6	2	2																						5	3	3	5	4	2				2				1	7	1	30	2
209	44	1	0		3	2	6	2	2																						5	3	3	5	4	2				2				1	7	2	0	2
209	57	2	0		3	2	6	2	2																						5	5	3	7	4	2				2				1	7	2	0	2
209	60	2	0		3	2	6	2	2																						5	3	3	7	5	2				2				1	7	2	0	2
209	45	2	0		3	2	6	2	2																						5	5	3	7	5	2				2				1	7	1	30	2
209	45	2	5	3	3	2	6	2	2																						5	3	2	5	3	2				2				1	7	1	0	2
209	45	2	0		3	2	6	2	2																						5	5	3	7	5	2				2				1	7	1	0	2
209	60	1	0		3	2	2	2	2																						5	4	4	7	3	2				2				1	7	1	30	2
209	45	2	0		3	2	6	2	2																						5	5	3	7	4	2				2				1	7	2	30	2
209	35	2	10	4	3	2	3	2	2																						5	3	3	7	5	2				2				1	7	1	0	2
209	45	2	0		3	2	6	2	2																						5	4	3	7	3	2				2				1	7	1	30	2
209	35	2	0		3	2	6	2	2																						5	4	3	5	3	2				2				1	7	1	30	2
209	57	2	0		3	2	2	2	2																						5	3	3	7	3	2				2				1	7	1	0	2
209	35	2	0		3	2	6	2	2																						5	3	2	5	3	2				2				1	7	1	0	2
209	25	1	0		3	2	88	2	2																						5	3	3	5	3	2				2				1	7	1	0	2
209	47	2	0		3	2	6	2	2																						5	3	3	7	5	2				2				1	7	2	0	2
209	50	1	0		3	2	6	2	2																						5	3	2	7	4	2				2				1	7	1	30	2
209	55	1	0		3	2	2	2	2																						5	3	2	7	3	2				2				1	7	1	0	2
209	49	1	0		3	2	2	2	2																						5	3	3	5	4	2				2				1	7	1	0	2
209	57	1	0		3	2	2	2	2																						5	3	2	5	4	2				2				1	7	1	30	2
209	60	1	0		3	2	6	2	2																						5	5	3	7	4	2				2				1	7	2	0	2
210	26	1	16	7	3	1	8	2	1	2																					5	2	1	7	2	2				2				1	7	0	30	2
210	30	1	7	3	3	2	3	1	1	1	1	5	5	0	0	0	5	0	0	0	0	1	5	0	0	0	0	5	5	5	5	4	2	7	1	1	7	4	0	1	7	1	0	1	7	0	30	2
210	40	2	0		3	2	6	2	2																						5	0		7	2	1	7	4	30	1	7	0	45	1	7	1	20	2
210	54	2	6	3	3	2	3	2	2																						5	3	1	7	2	2				1	7	0	45	1	7	1	25	2
210	40	2	0		3	2	3	2	2																						5	4	2	7	2	1	3	1	30	1	7	0	30	1	7	0	15	2
210	36	2	0		3	2	6	2	2																						5	0		5	1	2				1	7	3	0	1	7	1	0	2
210	44	1	0		3	2	3	2	2																						5	0		7	1	1	6	9	0	2				1	7	0	30	2
210	61	1	0		3	2	3	1	2																						5	2	1	7	2	1	4	4	0	1	7	1	45	1	7	0	25	2
210	51	2	0		3	2	3	2	2																						5	0		7	2	2				1	4	0	30	1	7	0	25	2
210	57	1	10	4	3	2	3	2	1	1	1	1	1	0	0	0	0	0	0	0	0	2						5	5	5	5	3	2	7	1	1	3	1	30	1	7	1	0	1	7	0	30	2
210	42	1	9	4	3	2	3	2	2																						5	2	1	7	2	2				1	3	2	0	1	7	0	20	2
210	18	1	9	4	3	1	5	2	2																						5	2	1	7	1	2				1	7	0	30	1	7	0	30	1	2
210	67	1	0		3	2	3	2	2																						5	2	1	7	2	2				1	4	7	0	1	7	1	0	2
210	33	2	0		3	6	6	2	2																						5	0		3	1	1	7	2	0	1	7	3	0	1	7	1	0	2
210	32	2	0		3	2	6	2	2																						5	3	2	5	1	2				1	7	3	0	1	7	1	0	2
210	41	2	0		3	2	6	2	2																						5	1	2	7	1	2				1	7	1	30	1	7	1	0	2
210	68	2	0		3	5	6	2	2																						5	2	1	7	2	2				2				1	7	0	25	2
210	55	1	0		3	2	3	2	2																						5	2	1	7	2	2				1	7	0	36	1	7	0	25	2
210	25	1	10	4	3	2	2	2	2																						5	2	2	7	1	2				1	7	1	0	1	7	2	0	2
210	42	2	0		3	2	6	2	2																						5	4	2	7	1	2				2				2				2
210	36	1	12	4	3	2	2	2	1	1	10	5	5	0	0	0	0	0	0	0	0	2						5	5	5	5	7	2	7	1	1	3	2	0	1	7	2	0	1	7	0	30	2
210	26	2	10	4	3	2	6	2	2																						5	0		7	1	2				1	7	3	0	1	7	0	30	2
211	16	1	6	3	3	1	5	2	2																						5	0		4	1	2				1	4	1	0	1	7	0	30	2
211	35	2	0		3	2	3	2	2																						5	1	2	7	2	2				1	7	1	30	1	7	0	45	2
211	61	2	0		3	2	6	2	2																						5	2	1	7	1	2				1	7	3	0	1	7	1	30	2
211	33	1	0		3	2	3	2	1	1	4	2	2	77	1	0	0	0	0	0	0	1	2	0	0	0	0	5	5	5	5	0		7	2	2				1	7	0	25	1	7	0	30	2
211	40	2	0		3	2	6	2	2																						5	5	1	7	1	2				1	7	4	0	1	7	2	0	2
211	39	2	0		3	2	3	2	2																						5	0		7	2	2				1	7	0	30	1	7	0	25	2
211	60	2	0		3	2	6	2	2																						5	0		5	1	2				1	7	2	0	1	7	0	30	2
211	39	1	10	4	3	2	3	2	2																						5	0		7	1	1	7	7	0	1	7	1	0	1	7	1	30	2
211	38	2	0		3	2	2	2	2																						5	3	2	7	2	2				1	77			1	77			2
211	66	2	0		3	2	6	1	2																						5	4	2	7	1	2				1	7	1	30	1	7	1	0	2
211	20	2	0		3	2	6	2	2																						5	0		7	2	2				1	7	1	25	1	7	0	20	2
211	33	1	0		3	2	2	2	2																						5	0		7	2	2				1	7	0	25	1	7	0	25	2
211	65	2	0		3	2	6	2	2																						5	0		7	2	2				1	4	0	30	1	7	0	25	2
211	65	1	0		3	2	3	1	1	1	10	5	12	3	3	0	3	0	0	2	0	1	5	0	0	0	0	2	4	5	4	2	2	5	1	1	4	2	0	2				1	7	1	30	2
211	43	1	7	4	3	2	2	2	2																						5	0		7	2	2				1	7	0	45	1	7	0	25	2
211	60	1	0		3	1	3	2	1	1	30	77	77	77	1	1	1	1	1	1	1	1	77	77	77	77	0	1	5	5	2	0		7	2	1	7	6	0	2				1	7	0	30	2
211	52	1	0		3	2	3	2	2																						5	0		7	2	1	7	4	0	1	4	0	30	1	7	0	30	2
211	45	1	0		3	2	2	2	1	1	77	77	77	77	0	0	77	77	0	0	0	1	77	77	77	77	0	5	5	4	1	2	2	7	2	1	7	6	30	1	7	0	45	1	7	0	25	2
211	22	2	0		3	2	6	2	2																						5	1	2	7	1	2				1	7	2	30	1	7	0	30	2
211	65	2	0		3	2	3	2	2																						5	0		7	2	2				1	4	0	35	1	7	0	25	2
212	54	1	0		3	2	3	1	2																						5	2	3	5	2	1	1	5	0	1	7	2	0	1	7	1	0	2
212	46	2	0		3	2	3	2	2																						5	77		5	2	2				2				1	7	2	0	2
212	62	2	0		3	2	9	2	2																						5	77		6	1	2				2				2				2
212	45	2	0		3	2	3	2	2																						5	77		6	1	2				1	7	1	0	1	7	1	0	2
212	32	1	4	2	3	2	2	2	2																						5	3	2	7	2	1	7	4	0	2				1	7	1	0	2
212	19	1	10	4	3	1	5	2	2																						5	77		5	2	2				1	7	1	0	1	7	1	0	2
212	16	1	10	4	3	1	5	2	2																						5	77		5	2	2				1	7	1	0	1	7	1	0	1	2
212	34	2	0		3	2	3	2	2																						3	77		6	2	1	77			1	7	1	0	1	7	1	0	2
212	23	1	9	3	3	2	6	2	2																						5	3	3	7	2	1	7	3	0	2				1	7	1	0	2
212	62	2	0		3	5	9	2	2																						5	77		5	1	2				2				2				2
212	31	2	0		3	2	6	2	2																						5	6	1	6	2	1	7	5	0	1	7	2	0	1	7	1	0	2
212	26	2	6	3	3	2	6	2	2																						5	7	3	7	2	1	7	4	0	1	7	1	0	1	7	0	30	2
212	26	1	7	3	3	2	3	2	2																						5	77		5	2	2				1	7	1	30	1	7	1	0	2
212	16	1	10	4	3	1	5	2	1	1																		5	5	5	5	77		5	2	2				1	7	2	0	1	7	1	0	1	77
212	62	1	0		3	2	2	2	2																						5	5	1	5	2	1	7	3	0	2				1	7	2	0	2
212	60	1	0		3	2	2	2	2																						5	7	3	5	1	1	7	5	0	1	7	1	30	1	7	2	0	2
212	32	2	0		3	2	6	2	2																						5	3	3	5	2	1	7	4	0	1	7	2	0	1	7	1	0	2
212	36	1	0		3	2	2	2	2																						5	3	2	4	1	1	7	5	0	2				1	7	1	20	2
212	48	2	0		3	2	2	2	2																						5	7	2	4	2	1	7	5	0	1	7	1	20	1	7	1	20	2
212	46	2	8	3	3	2	1	2	2																						5	77		77		2				1	7	2	0	1	7	1	0	2
212	65	1	0		3	2	6	2	2																						5	2	3	4	2	1	7	3	0	2				1	7	1	0	2
213	49	1	7	2	3	2	3	1	2																						5	2	1	7	2	2				1	4	3	0	1	7	1	0	2
213	32	2	0		3	2	6	2	2																						5	1	1	7	2	1	4	4	0	1	7	2	30	1	7	1	0	2
213	41	2	0		3	2	6	2	2																						5	0		7	1	1	7	6	0	1	7	2	0	1	7	1	0	2
213	39	2	10	4	3	2	6	2	2																						5	5	2	7	2	2				1	7	5	30	1	7	2	30	2
213	31	2	12	5	3	2	6	2	2																						5	2	1	7	2	2				1	7	3	30	1	7	1	30	2
213	45	1	0		3	2	3	1	2																						5	0		4	1	1	7	8	0	1	7	8	0	1	7	1	30	2
213	31	2	0		3	2	6	2	2																						5	0		7	1	2				1	7	5	30	1	7	1	0	2
213	67	2	0		3	2	6	2	2																						5	0		4	1	2				1	3	1	0	1	7	1	20	2
213	38	1	8	3	3	2	3	1	2																						5	0		5	1	1	7	9	0	1	7	1	0	1	7	0	20	2
213	27	2	0		3	2	6	2	2																						5	0		0		2				1	7	2	30	1	5	0	45	2
213	31	2	10	4	7	2	6	2	2																						5	1	1	6	2	2				1	7	8	30	1	7	3	0	2
213	25	2	8	3	3	2	6	2	2																						5	0		7	2	1	7	4	30	1	7	5	30	1	7	1	0	2
213	66	1	0		3	2	3	2	2																						5	0		5	1	2				1	5	1	30	1	4	0	45	2
213	56	2	0		3	2	6	2	2																						5	3	1	7	2	1	2	1	0	1	7	3	0	1	7	3	0	2
213	61	2	0		3	2	6	2	2																						5	0		5	1	2				1	7	2	30	1	7	4	30	2
213	36	1	10	4	3	2	3	2	1	1																		5	5	5	5	7	1	4	1	2				1	3	3	0	1	7	0	30	2
213	49	2	0		3	2	3	1	2																						5	0		7	1	1	7	6	0	1	7	4	35	1	7	1	25	2
213	40	2	0		3	2	6	2	2																						5	0		5	1	1	3	3	30	1	7	2	30	1	5	0	45	2
213	37	2	0		3	2	6	1	2																						5	1	1	7	1	2				1	7	3	0	1	7	1	0	2
213	31	2	3	2	3	2	6	2	2																						5	0		5	1	1	7	3	0	1	7	4	30	1	7	3	20	2
213	45	1	0		3	2	3	1	1	1	30	5	5	20	5	4	5	5	5	5	5	2						1	2	5	5	0		5	1	1	7	8	0	1	5	1	30	1	7	0	30	2
213	27	2	8	3	3	2	6	2	2																						5	2	1	7	2	2				1	7	6	30	1	7	3	30	2
214	31	1	12	5	7	2	3	2	2																						5	77		7	3	2				2				2				2
214	69	2	0		6	5	6	2	2																						5	77		5	2	2				1	3	1	0	2				2
214	44	2	5	3	6	2	6	2	2																						5	7	2.5	7	3	2				1	3	1	30	2				2
214	28	2	5	3	5	2	6	2	2																						5	77		4	3	1	3	6	0	1	4	1	30	1	7	1	30	2
214	45	2	1	2	5	2	6	2	2																						5	3	1.5	3	1	1	1	4	0	1	3	1	0	1	7	0	30	2
214	61	2	0		5	5	6	1	2																						5	77		77		1	7	5	0	1	7	1	0	1	7	1	30	2
214	57	2	0		5	2	6	2	1	1	30	2	2	0	2	2	2	2	2	2	2	1	10	0	0	0	0	5	5	5	5	2	2.5	3	3	2				1	7	3	0	1	7	1	0	2
214	57	1	5	3	5	2	3	1	1	1	30	7	8	30	8	8	8	8	8	8	8	1	10	0	0	0	0	5	5	5	5	77		7	2	1	7	7	0	1	7	3	0	1	7	1	0	2
214	19	2	11	4	6	1	5	2	2																						5	77		7	1.5	1	2	3	0	1	6	3	0	1	7	1	30	2
214	55	1	0		5	2	3	2	2																						5	77		7	3	2				1	4	1	30	1	7	1	0	2
214	26	2	0		5	2	6	1	2																						5	3	2	7	3	2				1	3	1	30	2				2
214	16	1	8	3	7	1	5	2	2																						5	77		7	1.5	2				1	2	1	30	2				2
214	39	2	0		5	2	2	1	1	1	30	4	5	0	3	3	3	3	3	3	3	1	1	0	0	0	0	5	5	5	5	77		7	3	2				1	6	2	0	2				2
214	19	1	10	4	5	1	5	2	2																						5	77		77		2				1	7	3	0	2				2
214	51	2	0		1	2	6	2	1	2																					5	4	2	7	3	2				2				2				2
214	54	1	4	2	6	2	3	1	1	1	4	4	5	0	0	0	0	0	0	2	0	1	0	2	0	0	0	5	5	5	5	77		2	2	2				1	7	1	0	1	5	1	0	2
214	36	2	0		5	2	3	2	2																						5	3	2	5	2	1	7	5	0	1	4	1	30	1	7	1	30	2
214	57	2	0		5	5	3	2	2																						5	77		77		2				1	7	1	30	1	7	0	30	2
214	34	2	10	4	5	5	3	2	2																						5	77		7	4	2				1	7	1	0	2				2
214	48	2	0		5	2	3	2	2																						5	77		7	2	1	5	3	0	1	4	1	0	1	7	0	30	2
214	63	2	0		5	2	6	2	2																						5	77		77		1	7	4	0	1	7	5	0	2				2
215	41	2	0		3	2	3	2	2																						5	0		7	2	2				2				2				2
215	37	1	10	4	3	2	3	2	2																						5	77		7	2	2				1	7	1	30	2				2
215	21	1	8	4	3	1	8	2	2																						5	1	2	7	2	2				2				2				2
215	39	1	10	4	3	2	3	2	2																						5	77		7	2	2				2				2				2
215	56	2	0		3	2	6	2	2																						5	77		7	2	2				2				2				2
215	56	1	0		2	2	3	1	2																						5	3	2	7	1	2				2				2				2
215	58	1	10	4	3	2	3	2	2																						5	2	2	7	2	2				2				2				2
215	45	1	0		3	2	3	1	1	1	9	9	9	9	9	9	9	9	9	9	9	2						5	5	5	5	77		7	2	2				2				2				2
215	19	2	5	3	3	2	6	2	2																						5	77		7	2	2				2				2				2
215	51	2	7	3	3	2	6	2	2																						5	1	1	7	2	2				2				2				2
215	36	2	10	4	3	2	6	2	2																						5	2	2	7	2	2				2				2				2
215	23	1	10	4	3	2	8	2	2																						5	3	2	7	2	2				2				2				2
215	60	1	8	4	3	2	6	2	2																						5	3	2	7	2	2				2				2				2
215	40	1	0		3	2	3	2	2																						5	3	2	7	2	2				2				2				2
215	23	2	6	4	2	2	6	2	2																						5	3	1	5	1	2				1	2	1	30	2				2
215	36	1	0		3	2	3	2	2																						5	77		7	2	2				2				2				2
215	35	2	9	4	3	2	3	2	2																						5	3	2	7	2	2				2				2				2
215	46	1	10	4	3	2	3	2	2																						5	3	3	7	3	2				2				2				2
215	40	1	0		3	2	3	2	1	1	2	6	9	9	2	7	6	6	4	9	7	2						1	1	1	4	7	2	5	3	2				2				2				2
215	31	2	10	4	3	2	3	2	2																						5	3	2	7	2	2				2				2				2
215	47	1	10	4	3	2	1	1	2																						5	3	2	7	3	2				2				2				1	7
216	50	2	0		5	2	6	1	1	1																		5	5	5	5	0		7	1	2				1	7	4	30	1	7	1	20	2
216	39	1	7	3	5	2	4	2	2																						5	2	2	7	3	2				1	7	5	0	1	7	0	45	2
216	65	1	0		5	5	6	2	1	2																					5	0		7	2	2				1	7	3	0	2				2
216	59	1	9	4	6	2	2	2	1	1	3	3	4	0	0	0	0	0	0	0	0	2						5	5	5	5	2	1	7	2	1	4	3	0	1	7	6	0	2				2
216	59	1	0		5	2	3	2	1	1	2	2	4	0	1	2	1	2	2	2	0	1	10	0	0	0	0	5	5	5	5	0		7	2	2				1	7	4	0	1	4	1	0	2
216	56	1	0		1	2	3	2	1	2																					5	7	2	7	2	2				1	7	4	0	1	5	3	0	2
216	46	1	0		1	2	3	2	2																						5	3	2	7	2	1	4	2	0	1	7	8	0	2				2
216	25	1	10	4	1	2	3	2	1	1	2	4	5	0	0	0	0	0	0	0	0	2						5	5	5	5	2	2	7	2	2				1	7	3	0	2				2
216	47	2	0		5	2	6	1	1	1	5	4	5	0	4	3	1	2	4	3	2	1	10	0	0	0	0	5	5	5	5	0		7	2	2				1	7	5	30	2				2
216	33	2	0		5	2	6	1	2																						5	1	2	7	2	2				1	7	4	0	1	7	1	0	2
216	30	2	8	3	5	2	6	2	2																						5	3	1	7	2	2				1	7	3	0	2				2
216	32	2	0		1	2	6	2	2																						5	2	1	7	2	2				1	7	6	0	1	7	5	0	2
216	63	1	0		5	2	2	2	1	1	3	4	5	0	3	2	2	1	2	2	1	1	10	0	0	0	0	5	5	5	5	0		4	1	1	7	6	0	1	7	3	30	1	7	2	30	2
216	22	2	0		5	2	6	2	2																						5	0		7	1	2				1	7	4	0	1	5	1	30	2
216	50	2	0		5	2	6	2	1	1	3	2	2	0	0	0	2	0	1	0	0	1	5	0	0	0	0	5	5	5	5	3	1	7	2	2				1	7	4	0	1	4	0	45	2
216	42	2	0		5	2	6	2	2																						5	2	2	7	3	1	7	1	0	1	7	6	0	1	7	0	30	2
216	18	2	0		1	2	6	2	2																						5	1	1	5	1	2				1	7	4	0	2				2
216	30	2	0		1	2	6	2	2																						5	0		7	1	1	3	1	0	1	7	5	0	1	7	0	30	2
216	33	2	0		1	2	6	2	2																						5	0		7	1	1	7	3	0	1	7	6	0	1	3	1	30	2
216	30	2	0		1	2	6	2	2																						5	1	1	7	1	1	7	3	0	1	7	5	0	1	7	2	30	2
216	63	2	0		1	2	6	1	2																						5	0		7	1	2				1	7	3	0	1	1	1	0	2
216	26	2	0		1	2	6	2	2																						5	0		3	1	2				1	7	4	0	2				2
216	39	1	0		1	2	3	1	1	1	2	3	4	0	0	3	0	0	0	3	0	2						5	5	5	5	2	1	7	2	1	7	3	0	1	7	6	0	1	7	2	0	2
216	22	2	0		1	2	6	2	2																						5	0		7	1	2				1	7	3	0	2				2
217	24	2	5	2	3	2	6	2	2																						5	0		7	1	2				1	7	3	0	1	7	1	0	2
217	39	1	7	3	3	2	3	2	2																						5	0		7	1	2				1	2	1	0	1	7	1	0	2
217	34	2	0		3	2	6	2	2																						5	0		7	1	2				1	7	2	0	1	7	2	0	2
217	47	2	0		3	2	6	2	2																						5	0		7	1	2				1	7	2	0	1	7	1	0	2
217	19	1	10	4	3	1	5	2	2																						5	0		7	1	2				1	3	2	0	1	7	1	0	1	4
217	30	2	0		3	2	6	2	2																						5	0		7	1	2				1	7	2	0	1	7	1	0	2
217	25	1	10	3	3	1	3	2	2																						5	0		7	1	2				1	3	2	0	1	7	1	0	2
217	61	2	0		3	5	6	1	2																						5	0		7	1	2				1	7	2	0	1	7	1	0	2
217	35	2	0		3	2	6	2	2																						5	0		7	1	2				1	7	2	0	1	7	1	0	2
217	15	1	10	3	3	1	5	2	2																						5	0		7	1	2				1	3	2	0	1	7	1	0	2
217	44	2	0		3	5	6	2	2																						5	0		7	1	2				1	7	2	0	1	7	1	0	2
217	28	2	0		3	2	6	2	2																						5	0		7	1	2				1	3	2	0	1	7	1	0	2
217	17	1	10	4	3	1	5	2	2																						5	0		7	1	2				1	3	2	0	1	7	1	0	1	3
217	32	2	0		3	2	6	2	2																						5	0		7	1	2				1	4	3	0	1	7	1	0	2
217	50	2	0		3	2	6	2	2																						5	0		7	1	2				1	3	2	0	1	7	1	0	2
217	65	2	0		3	5	6	2	2																						5	0		7	1	2				1	7	2	0	1	7	1	0	2
217	65	2	0		3	5	6	1	2																						5	0		7	1	2				1	7	3	0	1	7	1	0	2
217	33	2	0		3	2	6	2	2																						5	0		7	1	2				1	4	3	0	1	7	1	0	2
217	39	2	0		3	2	6	2	2																						5	0		7	1	2				1	7	2	0	1	7	1	0	2
217	37	1	5	2	3	2	6	2	1	1	7	3	6	2	3	0	0	0	3	0	0	2						3	5	5	5	0		7	1	2				1	3	2	0	1	7	1	0	2
217	45	2	0		3	2	6	2	2																						5	0		7	1	2				1	4	2	0	1	7	1	0	2
217	35	2	0		3	2	6	2	2																						5	0		7	1	2				1	7	1	0	1	7	1	0	2
217	65	2	0		3	5	6	1	2																						5	0		7	1	2				1	4	3	0	1	7	1	0	2
218	58	2	0		5	2	6	2	2																						5	3	2	7	3	2				2				2				2
218	47	1	0		5	2	6	1	1	1	4	3	5	0	2	1	3	2	1	1	2	1	0	10	0	0	0	5	5	5	5	1	1	7	2	2				2				2				2
218	20	2	10	4	1	2	6	2	2																						5	2	2	7	2	2				1	7	1	0	2				2
218	50	1	0		6	2	6	1	2																						5	6	3	7	2	2				1	7	3	0	2				2
218	33	2	10	4	6	2	6	2	2																						5	5	3	7	3	2				2				2				2
218	47	1	4	3	5	2	6	2	1	2																					5	4	2	7	3	2				1	7	4	0	2				2
218	49	2	0		5	2	6	1	2																						5	3	2	7	2	2				1	7	2	30	2				2
218	68	2	0		6	2	6	1	2																						5	2	2	7	1	2				1	7	1	0	2				2
218	50	2	0		6	2	6	2	2																						5	4	2	7	2	2				1	7	2	0	2				2
218	52	1	0		5	2	6	1	1	1	3	4	6	3	3	2	4	2	3	5	6	1	10	10	0	0	0	4	2	1	2	0		7	2	1	3	1	0	1	7	2	30	2				2
218	48	2	0		6	2	6	2	2																						5	4	2	7	2	2				1	7	3	0	2				2
218	39	2	0		5	2	6	1	1	1	4	2	2	0	0	2	0	0	0	0	0	1	0	4	0	0	0	5	5	5	5	7	4	7	2	2				1	7	5	0	2				2
218	32	2	0		1	2	6	2	2																						5	3	2	7	2	1	2	2	0	1	7	3	0	2				2
218	29	2	5	3	5	2	6	2	2																						5	4	3	7	2	2				1	7	5	0	2				2
218	17	2	12	5	1	2	6	2	2																						5	3	2	7	3	2				2				2				2
218	32	1	7	3	5	2	2	1	1	1	5	4	5	0	2	3	2	2	1	2	2	1	10	5	0	0	0	5	5	5	5	4	2	7	2	2				2				2				2
218	28	2	11	4	6	2	3	2	2																						5	4	3	7	2	2				1	7	3	0	2				2
218	21	1	10	4	6	1	5	1	1	1	1	4	5	0	0	0	0	0	0	0	0	2						5	5	5	5	4	3	7	3	2				2				2				2
218	66	1	5	3	6	2	6	2	2																						5	3	2	7	2	2				2				2				2
218	33	1	5	3	2	2	6	2	2																						5	2	1	7	3	1	4	3	0	1	7	2	0	2				2
218	33	2	12	5	6	2	6	2	2																						5	2	1	7	2	2				1	3	1	0	2				2
218	41	2	5	3	5	2	6	2	2																						5	4	3	7	3	2				1	7	6	30	2				2
218	50	2	5	3	6	2	6	2	2																						5	5	3	7	2	2				1	7	2	0	2				2
219	45	2	2	2	3	2	6	2	2																						5	5	2	3	2	1	7	3	20	1	7	1	30	1	7	1	0	2
219	36	2	0		3	2	3	2	2																						5	77		7	2	2				1	7	1	0	1	7	1	0	2
219	30	1	0		3	2	8	2	2																						5	77		6	77	2				1	7	2	0	1	7	2	0	2
219	56	1	0		3	2	3	2	2																						5	1	2	5	1	2				1	7	2	0	1	7	1	0	2
219	42	2	0		3	2	8	2	2																						5	0		5	2	2				1	7	2	0	1	7	1	0	2
219	42	2	0		3	2	8	2	2																						5	77		5	2	2				1	7	1	0	1	7	1	0	2
219	55	1	0		3	2	3	1	2																						5	77		77		1	7	5	0	1	7	1	0	1	7	1	0	2
219	17	1	10	4	3	2	5	2	2																						5	77		5	77	2				2				1	7	1	0	2
219	25	1	8	2	3	2	6	2	2																						5	4	2	5	2	1	4	5	0	2				2				2
219	18	1	10	3	3	2	6	2	2																						5	3	2	4	2	1	4	3	40	2				1	7	3	0	1	7
219	45	1	0		3	2	6	2	2																						5	4	2	4	2	1	7	5	0	2				1	5	1	30	2
219	40	1	0		3	2	1	2	2																						5	2	2	5	2	2				1	7	1	0	1	7	1	0	2
219	39	2	3	2	3	2	6	2	2																						5	5	3	5	2	1	7	4	30	1	5	1	30	1	4	1	20	2
219	65	2	0		3	2	3	2	2																						5	2	2	6	2	2				1	7	2	0	1	7	1	0	2
219	37	1	5	3	3	2	2	2	2																						5	5	2	5	2	1	7	5	0	1	7	2	0	1	5	2	0	2
219	26	2	0		3	2	6	2	2																						5	5	3	5	2	1	7	2	0	1	7	2	0	1	7	0	30	2
219	35	1	0		3	2	8	2	2																						5	77		77		1	7	3	0	1	7	1	0	1	7	1	0	2
219	30	1	4	2	3	2	3	2	2																						5	5	3	5	2	1	5	2	0	2				2				2
219	38	1	0		3	2	3	2	2																						5	1	2	5	2	2				1	7	2	0	1	7	2	0	2
219	55	2	0		3	2	8	2	2																						5	77		5	2	2				1	7	2	0	2				2
219	40	2	0		3	2	8	2	2																						5	77		5	77	2				1	7	2	0	1	7	2	0	2
220	34	2	5	3	3	2	3	2	2																						5	3	2	7	2	2				2				2				2
220	42	1	10	4	3	2	3	1	1	1	3	3	3	3	0	0	3	0	0	0	3	1	0	0	3	0	0	5	5	5	5	1	2	7	2	2				2				2				2
220	43	1	15	6	3	2	3	1	1	1	3	3	4	77	2	2	2	2	2	2	2	2						3	2	3	2	77		7	4	2				2				2				2
220	42	1	12	5	2	2	3	2	1	1																		5	5	4	5	4	2	7	2	2				1	7	1	0	2				1	7
220	22	2	15	6	2	2	2	2	2																						5	7	1	7	2	2				1	1	1	30	1	6	0	15	2
220	36	2	12	5	3	2	3	2	2																						5	7	4	5	2	2				2				2				2
220	31	2	0		1	2	6	2	2																						5	3	1	5	2	2				2				2				2
220	32	2	10	4	3	2	6	2	2																						5	5	2	7	2	2				2				2				2
220	54	1	12	5	2	2	1	2	1	1																		5	5	5	5	7	1	7	2	2				2				1	7	2	0	2
220	60	1	10	4	2	2	3	2	1	1	3	2	77	0	0	0	0	0	0	0	0	1	2	0	0	0	0	5	5	5	5	2	1	7	2	2				2				2				2
220	46	2	0		2	2	6	2	1	1	30	3	6	8	3	3	3	3	6	3	3	1	3	0	0	0	0	5	5	5	5	2	2	7	2	2				1	3	2	0	2				2
220	30	2	9	4	3	2	6	2	2																						5	3	2	6	2	2				1	7	0	30	1	7	0	30	2
220	45	2	0		1	2	6	2	2																						5	7	1	7	1	2				1	2	1	0	2				2
220	56	2	0		3	5	3	2	2																						5	5	2	7	3	2				2				2				2
220	26	2	13	5	3	2	6	2	2																						5	7	3	7	2	2				2				2				2
220	52	1	10	4	3	2	4	1	1	1	2	2	3	0	0	0	0	0	0	0	2	2						5	5	5	5	3	2	7	3	2				1	7	1	0	1	7	1	0	2
220	62	1	13	5	6	2	6	2	1	1	77	77	4	0	4	4	4	0	4	0	4	1	4	0	0	0	0	5	5	5	5	3	2	2	1	2				2				2				2
220	65	2	0		2	2	6	1	2																						5	3	1	7	1	2				2				2				2
221	65	1	0		3	2	6	2	1	2																					5	1	2	7	1	1	3	5	0	1	3	3	30	1	7	1	0	2
221	62	1	0		1	2	6	2	2																						5	0		4	1	1	4	3	30	1	5	2	45	1	7	0	45	2
221	35	1	3	2	3	2	6	1	1	1	10	1	4	0	0	0	1	1	0	2	1	1	5	0	0	0	0	4	4	5	4	2	1	6	1	1	4	5	30	1	2	4	0	1	7	1	15	2
221	68	2	0		3	2	6	2	2																						5	0		5	1	2				1	3	2	30	1	7	1	0	2
221	42	1	3	2	3	2	6	2	1	1	2	2	2	0	0	0	0	0	0	0	0	2						5	5	5	5	3	2	7	1	1	3	4	0	1	5	2	0	1	7	1	15	2
221	36	1	0		3	2	6	1	2																						5	1	2	6	1	1	3	4	0	1	3	5	0	1	7	1	0	2
221	52	2	0		3	2	6	2	2																						5	1	1	5	1	2				1	5	4	30	1	7	1	0	2
221	40	1	0		3	2	6	2	1	2																					5	2	2	7	2	1	3	3	30	1	3	2	30	1	7	0	45	2
221	33	1	8	3	3	2	3	2	2																						5	2	1	7	1	2				1	2	1	0	1	7	1	0	2
221	37	2	3	2	3	2	6	2	2																						5	3	1	7	1	2				1	5	3	30	1	7	2	0	2
221	43	2	0		3	2	6	2	2																						5	1	1	7	1	2				1	3	2	0	1	7	1	30	2
221	35	1	8	3	3	2	3	2	2																						5	0		5	1	1	4	3	30	1	2	2	30	1	7	1	0	2
221	45	2	0		3	2	6	2	2																						5	3	1	5	1	2				1	5	2	30	1	7	1	30	2
221	46	1	3	2	3	2	6	2	2																						5	1	2	5	1	2				1	5	2	45	1	7	1	30	2
221	42	2	0		3	2	6	2	2																						5	2	2	7	2	2				1	5	4	0	1	7	0	45	2
221	28	2	10	4	3	2	6	2	2																						5	3	2	7	1	2				1	5	1	30	1	7	0	30	2
221	23	2	5	3	1	2	6	2	2																						5	2	2	6	1	2				1	5	2	30	1	7	1	15	2
221	30	1	6	3	3	2	8	1	1	1	6	2	5	0	0	0	2	0	0	1	2	1	5	0	0	0	0	5	5	5	5	1	2	6	2	1	3	4	30	1	4	5	0	1	7	1	15	2
221	34	1	5	3	3	2	6	2	1	1	5	2	3	0	0	2	1	0	0	2	0	1	5	0	0	0	0	5	5	5	5	1	1	5	1	1	5	5	0	1	3	3	30	1	7	0	30	2
221	35	1	0		3	2	6	2	2																						5	2	2	7	2	1	3	2	30	1	4	2	30	1	7	1	0	2
221	20	2	3	2	3	2	6	2	2																						5	3	2	7	2	2				1	3	1	30	2				2
221	28	2	8	3	3	2	6	2	2																						5	1	2	7	1	2				1	5	3	15	1	7	0	30	2
221	40	1	5	3	3	2	6	2	2																						5	3	1	7	2	1	3	4	0	1	4	3	0	1	7	2	30	2
222	30	1	3	2	4	2	3	2	2																						5	5	1	7	1	2				1	4	1	30	1	7	1	45	2
222	44	2	0		3	2	6	2	2																						5	2	1	5	1	2				1	5	3	0	1	7	1	30	2
222	16	1	10	4	1	1	5	2	2																						5	1	1	7	1	2				1	2	3	30	1	7	2	0	2
222	55	1	0		1	2	6	1	1	1	4	4	2	0	0	0	1	0	0	0	0	1	1	0	0	0	0	5	5	5	5	0		4	1	1	5	4	0	1	3	3	0	1	7	1	0	2
222	35	2	0		3	2	6	2	2																						5	2	1	7	1	2				1	5	2	30	1	7	2	0	2
222	38	1	8	4	3	2	3	1	1	1	3	2	5	0	0	0	0	0	0	0	0	2						5	5	5	5	2	1	7	1	2				1	3	2	30	1	7	2	0	2
222	67	1	0		4	2	6	2	2																						5	2	1	7	1	2				1	3	0	30	1	7	1	0	2
222	58	2	0		1	2	6	2	2																						5	1	1	5	1	2				1	4	2	30	1	7	1	0	2
222	36	1	5	3	1	2	8	1	1	1	7	2	4	0	0	2	0	0	1	0	0	1	4	0	0	0	0	4	5	5	4	0		4	1	1	5	5	0	1	3	2	30	1	7	1	0	2
222	50	1	0		1	2	6	1	2																						4	0		5	1	1	5	5	0	1	3	3	30	1	7	1	0	2
222	50	1	0		4	2	6	2	2																						5	3	1	7	1	2				1	2	2	30	1	7	1	30	2
222	17	1	10	4	1	1	5	2	2																						5	0		4	1	2				1	5	2	0	1	7	1	0	2
222	24	2	5	3	4	2	6	2	2																						5	2	1	7	1	2				1	5	2	30	1	7	0	30	2
222	55	1	0		4	2	6	2	2																						5	4	1	7	1	2				2				1	7	1	0	2
222	20	2	3	2	1	2	6	2	2																						4	0		5	1	2				1	4	2	0	1	7	1	0	2
222	60	2	0		4	2	6	2	2																						5	0		4	1	2				1	7	2	30	1	7	1	30	2
222	30	2	4	2	1	2	6	2	2																						5	1	2	7	1	2				1	5	3	0	1	7	1	0	2
222	62	2	0		1	2	6	2	2																						5	0		5	1	2				1	4	2	0	1	7	1	15	2
222	36	2	0		4	2	6	2	2																						5	2	1	7	1	2				1	5	3	30	1	7	1	30	2
222	44	2	0		3	2	6	2	2																						5	2	1	5	1	2				1	7	3	30	1	7	1	0	2
222	28	2	3	2	4	2	6	2	2																						5	2	2	7	1	2				1	5	2	30	1	7	1	30	2
223	45	1	7	3	3	2	3	2	1	1	5	7	9	6	6	7	6	6	6	6	5	1	10	0	0	0	0	5	5	5	5	4	3	7	4	1	7	1	0	1	6	0	45	1	7	0	30	2
223	58	1	5	3	6	2	3	2	2																						5	77		4	3	1	2	4	0	1	5	2	0	1	4	1	0	2
223	36	1	10	4	7	2	3	2	2																						5	77		7	3	2				1	7	2	0	1	7	0	40	2
223	33	2	11	4	6	2	3	2	2																						5	4	1.5	5	2	2				1	2	1	0	1	7	1	0	2
223	38	2	0		5	2	3	2	2																						5	77		7	2	1	7	5	0	1	7	1	30	1	7	1	0	2
223	39	2	10	4	6	5	3	2	2																						5	77		5	2	1	4	2	0	1	7	3	0	1	7	1	0	2
223	51	1	3	2	2	2	3	2	2																						5	77		5	3	1	7	5	0	1	7	2	30	1	7	0	45	2
223	33	2	7	3	6	2	6	2	2																						5	77		7	2	1	7	2	0	1	7	2	0	1	4	0	45	2
223	35	2	5	3	6	2	6	2	2																						5	77		5	2	1	7	3	0	1	7	1	30	1	7	0	30	2
223	51	2	0		6	2	3	2	2																						5	77		77		1	7	5	0	1	7	1	0	1	7	0	30	2
223	15	1	8	3	2	1	5	2	2																						5	77		5	2	1	6	2	0	1	7	2	30	1	7	0	45	2
223	35	1	16	7	5	2	3	2	1	1	3	3	3	0	0	0	0	0	0	3	0	1	0	3	0	0	0	5	5	5	5	1	3	7	1.5	2				2				2				2
223	60	2	0		6	5	6	2	2																						5	77		4	3	2				1	7	3	0	1	7	0	30	2
223	50	1	8	3	6	2	3	2	2																						5	77		7	1.5	1	7	6	0	1	7	1	0	1	7	1	0	2
223	47	1	10	4	6	2	3	2	2																						5	77		7	3	1	7	3	0	1	7	1	0	1	7	1	30	2
223	36	1	0		6	2	3	2	2																						5	77		7	3	1	7	6	0	1	7	2	0	1	7	0	30	2
223	25	2	5	3	7	2	6	2	2																						5	77		7	1	2				1	3	1	0	2				2
223	59	2	0		6	2	6	2	2																						5	77		4	3	1	7	1	0	1	7	1	30	1	5	0	45	2
223	61	1	0		6	2	10	1	2																						5	2	2.5	7	2	1	7	2	0	1	5	2	30	1	7	1	0	2
223	33	2	10	4	5	2	3	2	2																						5	2	3	5	2	1	7	6	0	1	7	1	0	1	5	0	30	2
223	49	1	10	4	6	2	3	2	2																						5	77		4	2	2				1	3	2	0	1	7	1	0	2
223	25	2	10	4	5	2	6	2	2																						5	77		5	2.5	2				1	7	1	0	2				2
223	69	2	0		6	2	6	2	2																						5	77		7	2	1	7	1	30	1	3	1	0	1	7	1	30	2
224	37	1	10	4	6	2	3	1	1	1	4	6	10	2	3	2	2	2	5	6	2	1	10	2	0	0	0	5	5	5	5	7	2	4	1	1	5	2	0	1	7	1	0	1	7	1	45	2
224	29	2	6	3	1	2	6	2	2																						5	1	1	7	1	2				1	7	2	0	1	4	1	0	2
224	48	1	15	6	6	2	2	2	2																						5	7	2	7	1	2				1	4	1	30	1	5	0	45	2
224	33	1	10	4	2	2	2	1	1	1	4	1	1	0	0	1	1	1	1	0	0	1	7	0	0	0	0	5	5	5	4	1	2	7	2	1	2	3	0	1	4	1	0	1	7	2	0	1	1
224	39	2	10	3	6	2	3	2	2																						5	7	1	7	1	2				1	7	1	0	1	5	1	30	2
224	35	2	5	3	1	2	6	2	2																						5	0		7	1	2				1	7	1	30	1	7	0	45	2
224	20	1	12	5	5	1	2	2	2																						5	4	2	7	1	2				1	7	1	0	1	4	0	30	2
224	32	2	10	4	2	2	6	2	2																						5	3	1	7	1	1	2	1	0	1	7	2	0	1	4	1	0	2
224	25	2	8	4	1	2	6	2	2																						5	4	1	5	1	2				1	7	2	30	1	5	0	30	2
224	26	2	15	6	6	1	1	2	2																						5	5	1	5	1	2				1	5	1	30	1	3	0	45	2
224	69	2	0		1	2	6	2	1	1	1	2	2	77	0	0	0	0	2	0	0	1	2	0	0	0	0	5	5	5	5	3	2	7	3	2				1	7	1	0	1	7	1	0	2
224	43	2	0		6	2	6	2	2																						5	0		5	1	2				1	5	1	45	1	4	0	45	2
224	66	2	0		5	2	6	2	1	2																					5	4	1	7	2	1	4	2	30	1	7	2	0	1	2	0	30	2
224	42	1	10	4	2	2	1	2	1	1	2	2	3	0	0	0	0	2	2	2	0	1	0	9	0	0	0	5	5	5	4	4	2	7	1	2				1	3	1	0	1	4	1	30	2
224	45	2	0		6	2	6	2	2																						5	4	1	7	1	2				1	5	1	0	1	4	1	0	2
224	54	2	0		3	2	6	2	2																						5	7	1	7	1	2				1	3	1	0	1	4	0	45	2
224	56	1	0		1	2	2	1	2																						5	0		5	1	1	7	4	30	1	2	1	0	1	7	1	0	2
224	58	1	0		1	2	2	1	1	1																		5	5	5	4	0		7	1	1	7	7	0	2				1	7	1	0	2
224	52	1	15	6	6	2	1	2	2																						5	7	1	7	1	2				1	4	1	45	1	4	1	30	2
224	67	2	0		6	2	6	2	2																						5	5	1	7	2	2				1	7	1	30	1	7	2	0	2
224	24	2	10	4	6	2	2	2	2																						5	7	2	7	2	1	4	5	0	1	7	4	0	1	7	1	0	2
225	34	2	0		3	2	6	2	2																						5	1	2	7	2	2				1	7	4	0	2				2
225	64	2	0		2	2	6	2	2																						5	1	2	7	2	2				1	7	3	0	2				2
225	59	2	0		3	5	6	2	2																						5	1	3	4	2	2				1	7	3	0	1	6	1	30	2
225	53	1	0		1	5	3	2	1	1	15	3	4	0	2	1	2	1	3	0	1	1	5	0	0	0	0	5	5	5	5	1	2	5	2	1	5	3	0	1	7	3	0	2				2
225	51	2	0		5	2	6	2	2																						5	1	3	7	2	2				1	7	3	0	1	5	1	0	2
225	61	2	0		3	2	6	1	2																						5	0		5	2	2				1	7	2	0	2				2
225	63	2	0		3	2	6	2	2																						5	0		7	2	2				1	7	4	0	2				2
225	23	2	10	5	2	2	6	2	2																						5	1	2	7	2	2				1	7	5	0	2				2
225	17	2	10	5	3	2	6	2	2																						5	1	2	7	2	2				1	7	3	30	2				2
225	68	2	0		3	2	6	2	2																						5	0		7	2	2				1	7	1	0	2				2
225	28	2	0		3	2	6	2	2																						5	1	2	7	2	2				1	7	4	0	1	3	1	0	2
225	20	1	7	4	1	1	6	2	2																						5	1	2	7	2	1	4	2	0	1	7	3	0	1	7	1	0	1	3
225	36	2	0		3	2	6	2	2																						5	1	2	7	2	2				1	7	4	0	2				2
225	56	1	0		5	2	3	2	2																						5	1	2	7	3	2				1	7	4	0	2				2
225	66	2	0		1	2	6	2	2																						5	1	2	7	2	2				1	7	3	0	1	6	0	45	2
225	34	2	0		3	2	6	2	2																						5	0		5	2	1	4	2	0	1	7	4	0	2				2
225	67	2	2	3	5	5	6	1	1	1	3	2	3	0	2	0	0	0	1	0	0	1	2	0	0	0	0	4	4	4	5	2	2	7	2	2				1	7	3	0	2				2
225	30	2	0		4	2	6	2	2																						5	1	2	7	2	2				1	7	4	0	1	4	0	30	2
225	23	2	8	4	5	2	6	2	2																						5	1	2	7	2	2				1	7	4	0	2				2
225	22	2	10	5	3	2	6	2	2																						5	1	2	7	2	2				1	7	4	0	1	4	0	30	2
225	49	2	0		3	2	6	2	2																						5	1	2	7	2	2				1	7	3	0	1	4	1	0	2
225	19	1	10	5	5	4	5	1	1	1	2	1	2	0	1	0	0	0	0	2	0	1	2	0	0	0	0	5	5	5	5	1	3	7	2	1	3	2	0	1	7	2	0	1	7	1	30	1	3
226	45	2	8	4	6	2	6	2	2																						5	2	1	6	3	1	2	2	0	1	4	1	0	1	5	1	0	2
226	67	1	5	3	6	2	6	2	2																						5	2	3	6	3	2				1	2	1	0	1	4	1	0	2
226	38	1	11	5	6	2	2	1	2																						5	2	2	6	3	1	3	2	0	1	3	1	0	1	4	2	0	2
226	50	2	4	3	6	2	6	2	2																						5	2	2	5	3	2				1	4	2	0	1	4	1	0	2
226	21	2	12	5	6	2	5	2	2																						5	2	2	7	3	2				1	4	2	0	1	4	1	0	2
226	45	2	7	4	6	2	6	2	2																						5	2	1	5	3	1	2	1	0	1	3	1	0	1	4	1	0	2
226	25	2	12	5	6	2	6	2	2																						5	2	2	6	3	2				1	2	2	0	1	4	1	0	2
226	35	1	8	4	6	2	2	1	2																						5	2	2	6	2	2				1	5	2	0	1	3	1	0	2
226	17	1	11	5	6	1	5	2	2																						5	2	3	6	3	2				1	3	1	0	1	5	1	0	1	4
226	50	1	3	3	6	2	6	1	2																						5	3	2	5	2	2				1	5	1	0	1	5	1	0	2
226	35	1	4	3	6	2	2	1	1	2																					4	1	1	6	3	1	4	1	0	1	3	1	0	1	6	2	0	2
226	25	2	11	5	6	2	2	2	2																						5	3	2	6	3	2				1	4	2	0	2				2
226	16	1	11	5	6	1	5	2	2																						5	2	2	6	3	2				1	3	1	0	1	4	1	0	1	3
226	52	2	4	3	6	2	6	2	2																						5	2	2	7	2	2				1	2	1	0	1	3	2	0	2
226	58	1	5	3	6	2	6	2	2																						5	2	2	6	3	1	3	2	0	1	4	1	0	1	4	1	0	2
226	35	2	8	4	6	2	6	2	2																						5	2	2	6	2	2				1	5	2	0	1	4	1	0	2
226	45	2	5	3	6	2	6	2	2																						5	2	3	6	2	2				1	6	2	0	1	4	1	0	2
226	35	1	3	3	6	2	6	2	1	1	2	3	9	2	0	2	1	0	0	0	1	1	8	0	0	0	0	5	5	5	5	2	1	7	3	1	3	1	0	1	4	2	0	1	7	1	0	2
226	27	2	11	5	6	2	6	2	2																						5	3	2	6	2	2				1	2	1	0	2				2
226	68	2	4	3	6	2	6	2	2																						5	2	2	6	3	2				2				1	3	1	0	2
226	58	2	5	3	6	2	6	2	2																						5	2	2	6	2	2				1	3	1	0	1	3	1	0	2
226	27	2	10	5	6	2	6	2	2																						5	2	1	6	3	2				1	3	1	0	1	2	1	0	2
227	28	1	5	1	3	2	6	2	2																						5	4	1	7	2	1	7	4	0	1	7	1	8	1	7	1	8	2
227	26	1	16	4	5	1	6	1	2																						5	4	1	7	2	1	7	4	0	1	7	1	30	1	7	1	30	1	4
227	50	2	5	3	4	2	6	2	2																						5	4	1	7	1	1	7	4	0	1	7	2	0	1	7	2	0	2
227	35	2	5	1	3	2	6	2	2																						1	3	1	7	2	1	7	3	0	1	7	1	0	1	7	1	0	2
227	17	1	11	5	4	1	5	2	2																						5	2	2	5	3	2				1	2	1	0	1	5	1	0	1	4
227	66	1	88	1	3	2	6	2	2																						5	1	1	7	1	1	7	4	8	1	4	1	0	1	7	1	0	2
227	53	2	88	1	3	2	6	2	2																						5	1	1	7	2	1	7	4	0	1	7	2	0	1	7	1	0	2
227	45	1	8	4	4	2	2	1	2																						5	2	2	6	3	2				1	3	1	0	1	6	0	30	2
227	47	2	77	1	5	2	6	2	2																						5	2	1	7	2	1	4	4	30	1	7	2	0	1	7	1	0	2
227	31	2	77	1	3	2	6	2	2																						5	4	1	7	2	1	5	4	0	1	7	1	0	1	7	1	0	2
227	50	1	0		3	2	6	1	2																						5	2	1	7	2	1	7	5	0	1	7	1	0	1	7	1	0	2
227	36	2	77	1	5	2	6	2	2																						5	2	1	7	2	1	7	2	0	1	7	1	0	1	7	1	8	2
227	30	1	8	4	3	2	2	2	2																						5	2	2	6	2	2				1	2	1	0	1	4	1	0	2
227	60	2	77	1	3	2	6	1	2																						5	2	1	7	2	1	5	2	0	1	7	1	0	1	7	0	30	2
227	33	2	0		5	2	6	2	2																						5	2	1	7	2	1	7	2	0	1	7	1	30	1	7	1	0	2
227	40	2	10	2	3	2	6	2	2																						1	4	1	7	2	1	7	1	0	1	7	1	30	1	7	1	0	2
227	35	2	77	1	3	2	6	2	2																						5	3	1	7	2	1	7	3	0	1	7	1	0	1	7	1	0	2
227	30	2	10	5	3	2	6	2	2																						5	3	2	6	3	2				1	4	2	0	1	4	1	0	2
227	18	1	88	1	5	2	6	2	2																						5	5	1	7	2	2				2				1	77			2
227	47	2	77	1	3	2	6	2	2																						1	2	1	7	2	1	7	3	0	1	7	2	0	1	7	1	0	2
227	20	1	5	1	3	2	6	1	1	1	8	4	9	2	1	77	0	2	3	0	3	1	4	0	3	0	0	2	5	4	4	4	1	7	2	1	5	4	0	1	7	1	0	1	7	1	0	2
227	18	2	10	3	5	1	5	2	2																						5	4	1.2	7	2	2				1	4	1	0	2				2
227	31	1	5	1	3	2	6	1	2																						5	2	1	7	2	1	7	4	0	1	5	1	0	1	7	1	0	2
228	28	2	10	5	6	2	6	2	2																						5	3	2	6	3	2				1	4	1	8	1	3	1	0	2
228	30	2	10	5	6	2	6	2	2																						5	2	1	5	2	1	3	2	0	1	3	1	0	1	4	2	0	2
228	41	2	9	4	6	2	6	2	2																						5	2	1	6	2	1	5	2	0	1	2	1	0	1	6	1	0	2
228	22	2	12	5	6	2	8	2	2																						5	2	1	5	2	2				1	4	1	30	1	4	1	0	2
228	24	2	11	5	6	2	6	2	2																						5	1	1	5	2	2				1	3	3	0	1	6	1	30	2
228	24	2	12	5	6	2	2	2	2																						5	2	2	6	3	2				1	3	1	0	1	3	2	0	2
228	36	2	4	3	6	2	6	2	2																						5	2	1	6	3	1	3	3	0	1	4	1	30	1	4	1	0	2
228	45	1	7	4	6	2	2	1	2																						5	1	2	5	3	1	4	2	0	1	2	1	0	1	5	1	0	2
228	59	2	4	3	6	2	6	1	2																						5	1	1	5	3	2				1	4	2	0	1	6	1	0	2
228	30	1	7	4	6	2	2	1	2																						5	2	2	6	3	1	2	2	0	1	4	1	0	1	4	1	0	2
228	23	1	14	6	6	1	8	2	2																						5	2	2	6	3	2				1	4	1	30	1	5	1	0	1	3
228	58	1	4	3	6	2	6	1	2																						5	2	1	6	3	1	2	2	0	1	3	1	0	1	5	1	0	2
228	30	2	9	4	6	2	6	2	2																						5	2	1	6	3	1	2	2	0	1	3	1	0	1	4	1	0	2
228	36	1	12	5	6	2	2	2	2																						5	2	2	6	3	2				1	4	1	30	2				2
228	25	2	9	4	6	2	6	2	2																						5	2	2	5	2	1	3	2	0	1	4	1	30	1	4	1	0	2
228	45	2	6	4	6	2	6	2	2																						5	2	1	6	2	1	3	2	0	1	4	1	0	1	4	1	0	2
228	31	1	11	5	6	2	2	2	2																						5	2	2	6	3	1	3	1	0	1	3	2	0	1	6	1	0	2
228	55	2	7	4	6	2	6	2	2																						5	3	1	7	2	2				1	4	1	30	1	5	1	0	2
228	25	1	11	5	6	1	2	2	2																						5	2	2	6	3	1	2	2	0	1	4	1	0	1	6	2	0	2
228	30	1	7	4	6	2	3	1	2																						5	2	1	6	2	1	2	1	0	1	4	1	0	1	3	1	30	2
228	55	1	7	4	6	2	6	2	2																						5	2	2	6	3	1	3	1	0	1	3	1	0	1	2	1	0	2
229	42	1	5	3	3	2	3	2	2																						5	2	2	4	2	2				2				1	7	2	0	2
229	58	2	0		3	2	6	2	2																						5	3	2	5	2	2				2				1	5	2	0	2
229	52	1	0		3	2	6	2	2																						5	3	2	4	2	2				2				1	5	1	0	2
229	35	2	0		3	2	6	2	2																						5	4	2	5	2	2				2				1	5	1	0	2
229	48	2	0		3	2	6	2	2																						5	3	2	5	2	2				2				1	6	1	0	2
229	62	1	0		3	2	6	2	2																						5	3	2	6	2	2				2				1	6	1	0	2
229	26	2	0		3	2	6	2	2																						5	4	2	5	2	2				2				1	5	2	0	2
229	45	2	8	3	3	2	6	2	2																						5	3	2	5	2	2				2				1	5	1	0	2
229	68	1	0		3	2	6	2	2																						5	3	2	6	3	2				2				1	5	0	30	2
229	32	1	6	3	3	2	6	2	2																						5	3	2	5	2	2				2				1	6	1	0	2
229	59	1	8	3	3	2	3	1	2																						5	3	2	6	2	2				2				1	6	2	0	2
229	55	2	0		3	2	6	1	2																						5	3	2	6	2	2				2				1	6	2	0	2
229	20	2	5	3	3	2	6	2	2																						5	2	2	5	2	2				2				1	7	1	30	2
229	38	1	5	3	3	2	3	2	2																						5	4	2	7	2	2				2				1	5	1	0	2
229	40	2	5	3	3	2	6	2	2																						5	2	2	3	2	2				2				1	5	2	30	2
229	39	1	0		3	2	3	2	2																						5	3	2	5	2	2				2				1	7	0	30	2
229	26	1	0		3	2	6	2	2																						5	3	2	6	2	2				2				1	6	3	0	2
229	52	2	0		3	2	6	2	2																						5	3	2	5	2	2				2				1	5	0	30	2
229	50	1	5	3	3	2	3	2	2																						5	2	2	5	2	2				2				1	5	1	0	2
229	45	1	5	3	3	2	3	2	2																						5	3	2	6	2	2				2				1	7	2	0	2
229	48	1	5	3	3	2	3	2	2																						5	3	2	6	2	2				2				1	6	1	0	2
229	65	2	0		3	5	6	2	2																						5	2	2	4	2	2				2				2				2
229	35	1	0		3	2	6	1	2																						5	3	2	5	2	2				1	5	3	0	1	5	1	0	2
229	60	2	0		3	2	6	2	2																						5	3	2	5	2	2				2				1	5	0	30	2
230	50	2	4	2	3	2	6	2	2																						5	4	2	7	3	2				2				2				2
230	35	2	0		3	2	3	2	2																						5	2	2	7	2	2				1	7	6	0	2				2
230	46	2	0		3	2	6	2	2																						5	3	2	7	3	2				2				2				2
230	36	2	0		3	2	3	2	2																						5	77		7	3	2				2				2				2
230	65	1	0		3	2	6	2	2																						5	77		7	2	2				2				2				2
230	31	2	6	3	3	2	3	2	2																						5	7	2	7	3	1	3	1	0	2				2				2
230	59	2	3	2	3	2	6	2	2																						5	77		7	3	2				2				2				2
230	62	1	3	2	3	2	4	2	2																						5	77		7	2	2				2				2				2
230	45	1	5	3	3	2	3	2	2																						5	7	5	5	2	2				2				2				2
230	37	2	4	3	3	2	6	2	2																						5	2	2	4	2	2				2				2				2
230	34	2	0		3	2	6	2	2																						5	0		7	3	2				2				2				2
230	55	2	0		3	2	6	2	2																						5	3	2	7	4	2				2				2				2
230	40	2	0		3	2	6	2	2																						5	5	3	7	3	2				2				2				2
230	62	1	0		3	2	3	2	2																						4	77		7	2	1	4	7	0	2				2				2
230	38	2	0		3	2	6	2	2																						5	2	2	7	2	2				2				2				2
230	28	2	0		3	2	6	2	2																						5	0		7	2	2				2				2				2
230	40	2	0		3	5	6	2	2																						5	3	2	7	2	1	77			2				2				2
230	65	2	0		3	5	6	2	2																						5	77		7	2	1	7	2	0	2				2				2
230	40	1	4	3	3	2	3	2	2																						5	7	2	7	2	1	7	8	0	2				2				2
230	55	1	3	2	3	2	3	2	2																						5	77		7	2	1	7	1	0	2				2				2
230	43	2	0		3	2	6	2	2																						5	2	3	7	2	2				2				2				2
231	37	2	10	4	3	2	6	2	2																						5	2	1	7	1	2				1	3	3	0	1	7	1	0	2
231	49	1	10	4	3	2	3	2	2																						5	0		7	1	1	3	3	0	1	7	2	0	1	7	3	0	2
231	34	1	10	3	3	2	6	2	2																						5	0		7	1	2				1	7	2	0	1	7	1	0	2
231	18	2	6	3	3	1	6	2	2																						5	0		7	1	2				1	7	2	0	1	7	1	0	2
231	55	2	0		3	2	6	2	2																						5	0		7	1	2				1	4	3	0	1	7	1	0	2
231	60	2	0		3	5	6	2	2																						5	0		7	1	2				1	7	2	0	1	7	2	0	2
231	29	2	0		3	2	6	2	2																						5	0		7	1	2				1	3	3	0	1	7	1	0	2
231	40	2	0		3	2	6	2	2																						5	0		7	1	2				1	3	2	0	1	7	1	0	2
231	59	2	0		3	2	6	2	2																						5	0		7	1	2				1	7	3	0	1	7	1	0	2
231	21	2	0		3	2	6	2	2																						5	0		7	1	2				1	3	3	0	1	7	1	0	2
231	38	1	7	3	3	2	3	2	1	1	6	3	4	2	3	0	0	0	3	0	0	2						2	5	5	5	0		7	1	1	7	2	0	1	3	2	0	1	7	2	0	2
231	27	2	0		3	2	6	2	2																						5	0		7	1	2				1	3	2	0	1	7	1	0	2
231	25	2	0		3	2	6	2	2																						5	0		7	1	2				1	7	2	0	1	7	2	0	2
231	32	2	0		3	2	6	2	2																						5	1	2	7	1	2				1	2	1	0	1	7	0	30	2
231	50	2	0		3	2	6	2	2																						5	0		7	1	2				1	4	2	0	1	7	1	0	2
231	30	2	0		3	2	6	2	2																						5	0		7	1	2				1	3	2	0	1	7	1	0	2
231	40	2	0		3	2	6	2	2																						5	0		7	1	2				1	4	3	0	1	7	1	0	2
231	59	2	0		3	2	6	2	2																						5	0		7	1	2				1	7	2	0	1	7	1	0	2
231	30	2	2	2	3	2	6	2	2																						5	0		7	1	2				1	3	2	0	1	7	1	0	2
231	30	2	0		3	2	6	2	2																						5	0		7	1	2				1	4	2	0	1	7	1	0	2
231	40	2	0		3	2	6	2	2																						5	0		7	1	2				1	7	2	0	1	7	1	0	2
231	28	2	0		3	2	6	2	2																						5	0		7	1	2				1	3	3	0	1	7	1	0	2
232	66	1	5	3	3	5	7	2	2																						5	0		7	1	2				2				1	7	2	0	2
232	16	1	10	4	3	1	5	2	2																						5	0		7	1	2				1	3	2	0	1	7	1	0	2
232	30	2	0		3	2	6	2	2																						5	0		7	1	2				1	7	2	0	1	7	1	0	2
232	48	2	0		3	2	6	2	2																						5	0		7	1	2				1	7	2	0	1	7	1	0	2
232	45	2	0		3	2	6	2	2																						5	0		7	1	2				1	7	2	0	1	7	1	0	2
232	40	2	0		3	2	6	2	2																						5	0		7	1	2				1	7	2	0	1	7	1	0	2
232	68	2	0		3	2	6	2	2																						5	0		7	1	2				1	4	3	0	1	7	1	0	2
232	60	2	0		3	2	6	2	2																						5	0		7	1	2				1	3	2	0	1	7	1	0	2
232	40	2	0		3	2	6	2	2																						5	0		7	1	2				1	4	2	0	1	7	1	0	2
232	61	2	0		3	2	6	2	2																						5	0		7	1	2				1	3	2	0	1	7	1	0	2
232	48	2	0		3	2	6	2	2																						5	0		7	1	2				1	3	2	0	1	7	1	0	2
232	17	1	10	4	3	1	5	2	2																						5	0		7	1	2				1	4	2	0	1	7	2	0	1	7
232	20	1	12	4	3	1	5	2	2																						5	0		7	1	2				1	3	2	0	1	7	2	0	1	4
232	45	2	0		3	2	6	1	2																						5	0		7	1	2				1	4	2	0	1	7	1	0	2
232	40	2	0		3	2	6	2	2																						5	0		7	1	2				1	4	2	0	1	7	1	0	2
232	16	1	8	3	3	1	5	2	2																						5	0		7	1	2				1	4	1	0	1	7	3	0	1	5
232	29	2	0		3	2	6	2	2																						5	0		7	1	2				1	7	2	0	1	7	1	0	2
232	16	1	10	4	3	1	5	2	2																						5	0		7	1	2				1	3	1	0	1	7	1	0	1	2
232	30	2	5	2	3	2	6	2	2																						5	0		7	1	2				1	7	2	0	1	7	1	0	2
232	23	1	10	4	3	1	6	2	2																						5	0		7	1	2				1	3	1	0	1	7	1	0	2
233	63	2	0		6	5	6	2	2																						5	4	2	7	3	1	5	3	0	1	6	3	0	2				2
233	55	1	0		6	2	8	2	2																						5	5	2	4	2	1	7	3	0	1	5	3	0	1	5	2	0	2
233	45	2	5	2	6	2	6	2	2																						5	5	2	7	2	1	7	3	0	1	7	3	0	2				2
233	35	2	10	3	1	2	6	2	2																						5	5	2	7	2	1	7	5	0	1	7	4	0	1	5	1	0	2
233	57	1	5	3	6	2	8	2	2																						5	5	2	5	2	1	5	3	0	1	5	3	0	2				2
233	65	1	0		6	2	8	1	2																						5	6	3	6	3	1	5	4	0	1	6	5	0	1	5	2	0	2
233	64	2	0		6	2	8	2	2																						5	5	2	5	2	1	7	3	0	1	7	5	0	1	6	1	0	2
233	35	1	12	5	6	2	6	1	1	1	2	2	2	2	1	0	0	1	1	0	0	1	1	1	0	0	0	5	5	5	5	6	2	7	2	1	5	5	0	1	4	4	0	1	5	1	0	2
233	65	1	0		6	2	7	1	1	1	1	2	2	2	1	0	1	0	0	0	0	1	1	1	0	0	0	5	5	5	5	5	2	5	1	1	5	3	0	1	5	2	0	1	5	1	0	2
233	55	1	0		6	2	6	2	2																						5	5	2	5	2	1	5	4	0	1	5	4	0	2				2
233	55	1	0		6	5	7	2	2																						5	4	2	6	2	1	5	3	0	1	5	3	0	1	5	2	0	2
233	31	1	10	4	6	2	2	2	2																						5	5	2	7	2	1	7	4	0	1	7	4	0	1	5	2	0	2
233	32	1	10	4	1	2	2	1	1	1	2	2	2	2	1	1	1	0	0	0	0	1	1	0	0	0	0	5	5	5	5	5	2	7	2	1	5	3	0	1	5	3	0	1	5	2	0	2
233	55	1	1	2	6	2	3	1	1	1	2	2	2	2	2	2	0	0	0	0	1	1	1	1	0	0	0	5	5	5	5	5	2	5	2	1	5	4	0	1	5	3	0	1	5	2	0	2
233	50	2	0		6	2	6	2	2																						5	4	1	5	2	1	5	2	0	1	5	3	0	2				2
233	25	1	5	3	6	2	6	1	1	1	1	1	1	1	1	0	0	0	0	0	0	1	1	0	2	0	0	5	5	5	5	5	2	6	2	1	5	5	0	1	5	3	0	1	7	1	0	2
233	55	1	5	3	6	2	2	2	2																						5	5	2	7	2	1	5	4	0	1	5	4	0	1	5	3	0	2
233	27	1	12	5	6	1	5	2	2																						5	5	2	7	2	1	5	4	0	1	6	4	0	1	5	2	0	2
233	35	2	5	3	1	2	6	2	2																						5	4	2	7	3	1	5	5	0	1	5	4	0	2				2
233	58	1	0		6	5	7	1	2																						5	5	2	5	2	1	7	3	0	1	5	5	0	1	5	2	0	2
233	51	1	0		6	2	8	1	1	1	2	2	2	2	1	1	0	2	0	0	0	1	2	2	0	0	0	5	5	5	5	6	2	7	3	1	5	3	0	1	5	3	0	1	5	2	0	2
234	25	2	12	5	6	2	2	2	2																						5	2	1	5	2	2				1	3	1	0	1	3	1	0	2
234	35	1	7	4	4	2	3	1	2																						5	2	2	6	2	1	3	3	0	1	2	1	0	1	4	1	0	2
234	30	1	10	5	4	2	3	1	2																						5	1	2	5	2	1	3	3	0	1	3	1	0	1	5	1	0	2
234	52	1	7	4	4	2	6	2	2																						5	2	1	5	2	1	3	2	0	1	3	1	0	1	3	1	0	2
234	17	1	11	5	4	1	5	2	2																						5	3	2	6	3	2				1	3	1	0	1	7	1	0	1	5
234	28	2	10	5	6	2	6	2	2																						5	2	2	5	3	1	3	2	0	1	2	1	0	1	4	2	0	2
234	56	1	5	3	4	2	6	1	1	1	8	3	9	4	0	2	77	77	1	0	0	1	4	0	0	0	0	4	5	5	5	2	1	5	2	1	3	2	0	1	4	1	0	1	3	1	0	2
234	27	2	11	5	4	2	6	2	2																						5	3	2	6	3	2				1	3	1	0	1	4	1	0	2
234	32	2	4	3	6	2	6	2	2																						5	2	2	6	3	2				1	4	1	0	1	4	1	0	2
234	25	2	11	5	4	2	6	2	2																						5	3	2	6	2	2				1	3	1	0	1	3	1	0	2
234	55	2	4	3	4	2	6	2	2																						5	1	1	5	2	1	3	2	0	1	3	1	0	1	5	1	0	2
234	19	1	12	5	4	1	3	2	2																						5	2	2	6	3	2				1	3	1	0	1	5	1	0	2
234	35	2	8	4	4	2	6	2	2																						5	2	2	6	3	1	4	3	0	1	4	1	0	1	3	1	0	2
234	35	1	8	4	4	2	3	2	2																						5	2	1	5	2	1	4	3	0	1	4	1	0	1	7	1	0	2
234	51	2	5	3	4	2	6	2	2																						5	2	1	5	3	1	3	3	0	1	4	1	0	1	4	1	0	2
234	39	2	6	4	4	2	6	2	2																						5	2	1	6	2	1	3	2	0	1	4	1	0	1	6	1	0	2
234	40	1	8	4	6	2	2	1	2																						5	2	1	5	2	1	2	3	0	1	3	1	0	1	4	1	0	2
234	38	2	11	5	6	2	6	2	2																						5	3	2	6	3	2				1	3	1	0	1	3	1	0	2
234	32	2	5	3	4	2	6	2	2																						5	2	2	5	3	1	3	2	0	1	4	1	0	1	3	1	0	2
234	65	1	4	3	4	2	6	1	1	2																					5	2	1	6	3	2				1	3	1	30	1	3	1	0	2
234	27	2	7	4	4	2	6	2	2																						5	1	1	5	2	1	3	2	0	1	3	1	30	1	5	1	0	2
235	40	1	0		3	2	2	2	2																						5	2	2	3	3	2				2				1	7	1	0	2
235	25	1	5	3	3	2	2	2	2																						5	2	2	5	3	2				2				2				2
235	60	1	0		3	2	3	2	2																						5	3	2	4	5	2				2				2				2
235	64	1	0		3	2	7	2	2																						5	2	2	5	3	2				2				1	7	2	0	2
235	50	1	0		3	2	2	2	2																						5	2	2	5	3	2				2				1	7	1	0	2
235	45	1	0		3	2	6	2	2																						5	5	5	7	3	2				2				1	7	1	0	1	77
235	60	2	0		3	2	6	2	2																						5	2	1	5	3	2				2				1	7	1	0	2
235	65	1	0		3	2	7	2	2																						5	2	2	2	2	2				2				1	7	2	0	2
235	50	1	0		3	2	9	2	2																						5	2	1	5	3	2				2				1	7	2	0	2
235	51	1	0		3	2	3	2	2																						5	2	2	4	3	2				2				2				2
235	29	1	10	4	3	2	2	2	2																						5	3	2	3	2	2				2				1	7	2	0	2
235	57	1	0		3	2	8	2	2																						5	2	2	5	3	2				2				1	7	1	0	2
235	34	1	5	3	3	2	2	2	2																						5	2	2	4	3	2				2				1	7	2	0	2
235	42	1	0		3	2	2	2	2																						5	3	3	5	3	2				2				1	7	1	0	2
235	43	1	0		3	2	7	2	2																						5	2	2	5	2	2				2				1	7	1	0	2
235	35	1	10	4	3	2	2	2	2																						5	2	2	5	3	2				2				1	7	2	0	2
235	32	2	5	3	3	2	6	2	2																						5	3	2	7	3	2				2				1	7	1	0	2
235	49	2	0		3	2	6	2	2																						5	2	2	4	3	2				2				1	7	1	0	2
235	32	1	0		3	2	2	2	2																						5	2	2	5	2	2				2				1	7	2	0	2
235	31	2	10	4	3	2	2	2	2																						5	2	2	7	3	2				2				1	77			2
235	42	2	0		3	2	6	2	2																						5	2	2	4	3	2				2				1	7	1	0	2
235	30	2	5	3	3	2	6	2	2																						5	2	2	5	2	2				2				1	7	2	0	2
235	34	2	0		3	2	2	2	2																						5	3	2	4	3	2				2				1	7	2	0	2
235	24	1	10	4	3	2	2	2	2																						5	2	1	4	2	2				2				2				2
236	35	2	0		4	2	6	2	2																						5	1	1	7	2	2				1	7	3	0	1	7	2	0	2
236	42	2	0		4	2	6	1	2																						5	0		4	1	2				2				2				2
236	46	1	0		6	2	6	2	2																						5	2	1	7	2	2				1	7	2	0	1	5	2	0	2
236	35	2	0		3	2	6	2	2																						5	2	2	7	2	2				1	7	5	0	1	7	2	0	2
236	30	2	0		3	2	6	2	2																						5	2	1	7	2	2				1	7	4	0	1	7	2	0	2
236	29	2	10	4	3	2	6	2	2																						5	2	2	7	2	2				2				2				2
236	65	2	0		4	2	6	2	2																						5	2	1	7	1	2				1	7	1	30	2				2
236	65	2	0		1	2	6	2	2																						5	0		4	1	2				1	7	6	0	1	7	1	30	2
236	32	1	0		1	2	6	2	1	1	0		3	0	1	2	1	2	0	2	2	1	10	0	0	0	0	5	5	5	5	0		4	1	1	7	4	0	1	7	3	0	1	7	3	30	2
236	29	2	0		4	2	6	2	2																						5	0		7	2	2				1	7	4	0	1	7	2	0	2
236	18	2	7	3	6	1	5	2	2																						5	3	2	7	2	2				1	7	2	0	1	7	1	30	2
236	40	2	0		6	2	6	2	2																						5	3	2	7	2	2				1	7	6	0	1	7	1	20	2
236	66	1	0		1	2	6	1	2																						5	0		7	2	2				1	4	3	0	2				2
236	42	2	0		3	2	6	2	2																						5	1	2	7	1	2				1	7	5	0	1	7	3	0	2
236	65	1	0		3	2	6	2	2																						5	1	2	7	1	2				1	7	5	0	1	7	2	30	2
236	35	2	0		3	2	6	2	2																						5	2	1	7	2	2				1	7	3	30	2				2
236	36	2	3	2	3	2	6	2	2																						5	2	1	7	2	2				2				2				2
236	25	2	0		6	2	6	2	2																						5	0		7	2	2				1	7	5	0	1	4	3	0	2
236	47	1	0		3	2	6	1	1	1	0		2	0	1	2	2	1	2	2	2	1	10	0	0	0	0	5	5	5	4	0		7	2	1	5	4	0	1	7	5	0	1	7	2	0	2
236	55	2	0		6	2	6	2	2																						5	77		7	1	2				1	7	3	0	1	7	1	0	2
236	50	2	0		1	2	6	2	2																						5	0		5	1	1	3	2	0	1	7	4	0	1	7	2	0	2
236	50	1	0		6	2	2	2	1	1	2	2	3	0	0	0	2	1	2	2	2	1	10	0	0	0	0	5	5	5	5	0		7	2	2				1	7	2	0	2				2
237	28	2	0		3	2	6	2	2																						5	2	2	6	2	2				1	7	2	30	1	7	1	0	2
237	45	2	0		3	2	6	2	2																						5	2	1	5	1	1	7	1	0	1	4	2	30	1	7	1	30	2
237	48	1	17	6	3	2	2	2	2																						5	4	1	6	1	2				1	4	2	30	1	7	1	0	2
237	30	1	5	3	3	2	8	2	1	1	4	1	2	0	0	0	0	0	0	0	0	2						5	5	5	5	1	1	5	1	1	2	2	30	1	5	2	0	1	7	1	0	2
237	62	1	3	2	3	2	6	1	2																						5	1	1	5	1	2				1	5	2	0	1	7	1	30	2
237	39	1	7	3	3	2	6	1	2																						5	2	1	6	1	1	2	3	0	1	5	2	30	1	7	1	30	2
237	48	1	2	2	3	2	6	2	2																						5	2	1	5	1	2				1	3	2	30	1	7	1	30	2
237	30	2	0		3	2	6	2	2																						5	3	2	7	1	2				1	3	1	30	1	7	0	30	2
237	40	2	0		3	2	6	2	2																						4	1	1	5	2	2				1	4	2	0	1	7	1	0	2
237	52	1	0		3	2	6	2	2																						5	2	1	7	1	1	2	2	30	1	3	2	0	1	7	1	30	2
237	29	2	0		3	2	6	2	2																						5	0		5	1	2				1	5	2	30	1	7	0	30	2
237	61	1	13	5	3	2	2	2	2																						5	3	2	7	1	2				1	2	1	30	1	7	1	30	2
237	50	1	0		3	2	6	1	1	2																					4	1	2	6	1	1	4	2	30	1	3	2	0	1	7	1	0	2
237	50	1	18	6	3	2	1	2	2																						5	2	1	7	1	2				1	2	0	30	1	7	1	0	2
237	23	1	10	4	3	2	6	1	1	1	5	6	4	0	0	0	0	2	0	0	0	1	2	0	0	0	0	5	5	5	4	2	2	5	1	1	5	4	0	1	3	2	30	1	7	1	0	2
237	29	1	13	5	3	2	3	2	2																						5	2	1	7	1	2				2				1	7	1	0	2
237	24	2	8	4	3	2	3	2	2																						5	2	1	6	1	1	5	0	30	1	4	1	30	1	7	2	30	2
237	65	1	0		3	2	6	2	2																						5	0		5	1	1	2	3	30	1	5	2	0	1	7	1	30	2
237	46	1	0		3	2	6	2	1	1	1	3	3	77	0	0	0	2	0	0	0	1	2	0	0	0	0	5	5	5	5	2	2	7	1	1	4	2	30	1	7	2	0	1	7	1	0	2
237	25	2	7	3	3	2	6	2	2																						5	3	2	6	1	2				1	5	1	30	1	7	1	0	2
237	65	1	4	2	3	2	6	2	2																						5	1	2	5	2	1	3	2	0	1	7	2	0	1	7	1	0	2
237	44	2	0		3	2	6	2	2																						5	0		4	1	1	4	1	30	1	7	2	30	1	7	1	0	2
237	25	2	8	3	3	2	6	2	2																						5	2	2	5	1	2				1	4	1	30	1	5	0	30	2
237	35	2	0		3	2	6	2	2																						1	2	1	5	1	2				1	4	1	0	1	7	2	0	2
301	50	2	17	7	6	2	6	2	2																						5	5	1	7	2	2				1	7	1	30	1	7	0	30	2
301	35	1	4	2	5	2	3	2	2																						5	0		7	2	2				1	7	2	0	1	7	0	30	2
301	60	1	9	3	5	2	1	2	1	1	30	2	6	1	1	2	1	1	4	1	1	1	2	0	0	0	0	4	5	5	5	7	1	7	2	2				1	7	2	0	1	7	1	0	2
301	37	1	10	4	6	2	3	1	1	1	1	1	1	0	0	0	0	0	0	0	1	1	0	1	0	0	0	5	5	5	5	3	1	7	2	2				1	7	2	0	1	5	0	20	2
301	47	1	12	5	6	2	2	2	1	1																		5	5	5	5	4	1	7	2	2				1	7	2	0	1	7	0	45	2
301	37	2	15	5	6	2	6	2	1	1	1	1	1	0	0	0	0	0	0	1	0	2						5	5	5	5	5	1	7	2	2				1	7	3	0	1	7	0	30	2
301	39	2	0		2	2	6	2	2																						5	2	1	7	2	2				1	7	1	30	1	7	1	0	2
301	55	1	10	4	5	2	3	2	1	1	3	2	6	1	0	0	0	6	0	0	0	1	6	0	0	0	0	5	5	5	5	1	1	7	2	2				1	7	2	0	1	7	1	30	2
301	25	1	10	4	2	2	3	2	2																						5	1	1	7	2	1	7	2	0	1	7	2	0	1	7	0	15	2
301	48	1	5	3	1	2	3	2	1	1	20	3	6	15	1	1	3	3	3	3	1	1	3	0	0	0	0	2	5	5	4	0		7	2	2				1	7	4	0	1	7	0	30	2
301	48	2	17	7	5	2	2	2	1	1	1	1	1	0	0	0	0	0	0	1	0	1	0	1	0	0	0	5	5	5	5	5	1	7	2	2				1	4	1	0	2				2
301	44	2	3	2	3	2	2	2	2																						5	1	1	3	2	2				1	7	2	0	2				2
301	38	1	12	5	3	2	2	2	1	1	1	1	1	0	0	0	1	0	0	0	0	2						5	5	5	5	2	1	7	2	2				1	7	2	0	1	5	0	30	2
301	36	1	10	4	6	2	3	1	1	1	30	2	6	3	1	1	1	1	1	5	1	1	1	0	0	0	0	2	5	5	3	3	1	7	2	1	7	2	0	1	7	2	0	1	7	1	30	2
301	37	2	0		2	2	6	2	2																						5	4	1	7	2	2				1	7	3	0	2				2
301	31	1	8	3	2	2	3	2	1	1	15	5	6	3	2	2	2	2	2	2	2	1	0	0	2	0	0	3	5	5	5	0		7	2	1	7	3	0	1	7	3	0	1	7	0	20	2
301	31	2	13	5	6	2	3	2	2																						5	2	1	7	2	2				1	7	3	0	1	7	0	15	2
301	32	2	10	4	2	2	3	2	2																						5	2	1	7	2	2				1	7	4	0	1	7	0	20	2
301	23	2	13	5	5	2	3	2	2																						5	1	1	7	2	2				1	7	2	0	2				2
301	40	2	5	3	2	2	3	2	2																						5	2	1	7	2	2				1	7	3	0	1	5	0	30	2
302	30	1	12	5	1	2	3	2	1	1	3	3	5	0	3	0	0	3	0	0	0	2						5	5	5	5	4	1	7	2	2				1	7	10	0	2				2
302	36	1	8	4	6	2	3	2	1	1																		5	5	5	5	4	1	7	1	2				1	7	5	0	2				2
302	59	2	3	3	6	2	6	2	2																						5	2	1	7	1	2				1	7	8	0	2				2
302	34	1	7	4	5	2	3	1	1	1	3	3	5	0	0	3	0	0	3	0	0	2						5	5	5	5	4	2	7	7	2				1	7	9	0	2				2
302	65	2	0		6	4	6	1	2																						5	4	1	7	1	2				1	7	8	0	2				2
302	43	1	10	4	3	2	3	2	1	2																					5	3	1	7	1	2				1	7	8	0	2				2
302	40	2	8	4	6	2	3	2	2																						5	4	1	7	1	2				1	7	9	0	2				2
302	30	2	8	4	1	2	6	2	2																						5	4	1	7	1	2				1	7	7	0	2				2
302	36	1	12	5	3	2	3	2	1	1																		5	5	5	5	4	1	7	2	2				1	7	8	0	2				2
302	47	1	12	5	1	2	3	1	1	2																					5	4	1	7	1	2				1	7	10	0	2				2
302	56	2	0		6	2	6	2	2																						5	2	1	7	1	2				1	7	8	0	2				2
302	22	1	16	6	6	1	5	2	1	1																		5	5	5	5	3	1	7	1	2				1	7	6	0	2				2
302	48	1	12	5	2	2	6	2	2																						5	5	1	7	1	1	7	7	0	1	7	3	0	2				2
302	44	2	17	7	6	2	6	2	2																						5	5	2	7	2	2				1	7	6	0	1	7	0	30	2
302	34	2	8	4	1	2	6	2	1	1	3	3	5	0	0	0	0	0	3	0	0	2						5	5	5	5	3	1	7	1	2				1	7	8	0	2				2
302	26	2	10	4	6	2	3	2	2																						5	4	1	7	2	2				1	7	8	0	1	7	1	0	2
302	45	2	4	3	5	2	6	2	1	1	3	2	3	0	0	0	2	0	2	0	0	1	0	4	0	0	0	5	5	5	5	4	1	7	2	2				1	7	7	0	2				2
302	35	2	8	4	5	2	3	2	1	2																					5	5	1	7	2	2				1	7	9	0	2				2
302	40	1	10	4	2	2	3	2	2																						5	3	1	7	1	1	7	9	0	1	7	2	0	2				2
302	46	2	7	4	5	2	6	1	2																						5	7	1	7	2	2				1	7	8	0	2				2
303	35	2	8	3	5	2	6	2	2																						5	7	1	7	1	2				1	7	4	30	2				2
303	25	2	13	6	6	1	2	2	1	1	4	1	1	77	0	0	0	0	0	0	0	2						5	5	5	5	3	1	7	1	2				1	7	3	0	1	6	0	45	2
303	65	1	16	7	6	2	3	2	2																						5	7	1	7	1	2				2				2				2
303	29	1	8	3	3	2	3	2	1	1																		5	5	5	5	2	1	4	1	2				2				2				2
303	40	1	10	4	6	2	2	2	1	1	1	1	1	77	0	0	0	0	0	0	0	2						5	5	5	5	2	1	7	1	2				2				1	7	7	0	2
303	53	2	0		5	2	3	2	2																						5	5	1	7	1	2				1	7	4	30	1	7	0	15	2
303	57	1	6	3	6	5	3	2	2																						5	5	1	7	1	2				2				1	7	0	20	2
303	45	2	5	2	5	2	3	2	2																						3	5	1	7	1	2				1	7	3	0	1	7	0	20	2
303	35	2	8	4	6	2	6	2	1	1																		5	5	5	5	7	1	7	1	2				1	7	5	0	1	7	0	30	2
303	64	1	1	2	5	2	2	1	2																						5	4	1	7	1	2				2				1	7	1	0	2
303	45	2	5	3	5	2	6	2	1	1																		5	5	5	5	6	1	7	1	2				1	7	6	0	1	7	0	30	2
303	34	2	0		5	2	6	2	1	1																		5	5	5	5	77		5	1	2				1	7	6	0	2				2
303	46	1	10	4	5	2	2	2	1	1	30	1	2	77	1	1	1	1	1	1	1	1	7	0	0	0	0	5	5	5	5	3	1	3	1	1	5	7	30	2				1	7	0	30	2
303	54	2	5	2	5	2	6	2	1	1	3	1	1	0	0	1	0	0	0	0	0	2						5	5	5	5	6	1	7	77	2				1	3	2	0	2				2
304	41	2	12	5	6	2	3	2	2																						5	5	1	6	1	2				2				1	6	1	30	2
304	64	2	0		5	2	9	2	1	1																		5	4	4	5	6	1.5	7	1	2				2				1	4	0	30	2
304	50	2	0		6	2	3	2	2																						5	6	1.5	7	1	2				1	5	0	50	1	6	1	30	2
304	39	1	10	5	6	2	3	1	1	1	3	3	77	77	0	0	0	0	4	2	4	2						4	5	4	5	4	1	6	1	2				1	5	2	0	1	6	1	0	2
304	56	2	10	5	6	2	6	2	2																						5	6	2	6	5	2				2				1	6	1	30	2
304	55	2	2	2	5	2	6	2	2																						5	3	3	4	1	2				1	6	1	30	1	5	0	45	2
304	62	1	4	2	5	2	6	2	1	1	4	4	77	77	0	0	0	4	2	2	0	2						5	5	4	4	4	1	6	1	2				2				1	5	1	45	2
304	33	1	16	6	5	2	3	2	1	1	4	4	4	77	0	0	0	0	0	2	2	2						5	5	4	5	6	1	7	1	2				2				1	6	1	35	2
304	61	2	2	3	5	2	6	2	1	1	77	77	2	2	0	0	0	2	2	2	0	2						4	5	4	5	3	1	2	1	2				1	6	0	45	1	77			2
304	31	1	12	5	5	2	3	2	1	2																					5	5	1	6	1	2				1	4	0	40	1	7	1	30	2
304	28	2	10	5	2	2	1	2	1	1	5	4	4	77	0	0	0	0	0	2	2	2						4	5	4	5	4	1	6	1	2				1	6	0	40	1	4	1	0	2
304	31	2	8	3	5	2	3	2	2																						5	4	1	5	1	2				1	4	1	45	1	6	0	40	2
304	36	2	11	5	6	2	3	1	1	1																		4	5	4	5	4	1	5	1	2				1	4	0	45	1	6	1	30	2
304	32	2	10	5	5	2	6	2	2																						5	6	2	5	1	2				1	6	0	50	1	6	1	30	2
304	33	2	5	3	6	2	6	2	2																						5	5	1	6	1	2				2				1	77			2
304	23	2	13	5	6	1	5	2	2																						5	6	1	6	1	2				2				1	6	0	30	2
304	36	2	12	5	5	2	6	2	2																						5	2	1	4	1	2				1	6	0	50	1	6	1	0	2
304	31	2	16	6	6	2	3	2	2																						5	6	1	5	1	2				2				1	6	1	35	2
304	43	2	11	5	5	2	6	2	2																						5	2	1	6	1	2				1	6	1	30	1	5	0	45	2
305	23	1	18	7	6	1	5	2	1	1	2	77	2	77	77	0	77	0	2	2	0	2						5	5	5	5	4	1	5	1	2				1	4	2	0	1	6	1	0	2
305	50	2	0		6	2	6	2	2																						5	6	1	5	1	2				1	5	0	55	1	7	0	45	2
305	45	2	12	5	6	2	6	2	2																						5	7	1	5	1	2				1	7	3	0	1	6	1	0	2
305	48	2	0		6	2	6	2	2																						5	6	2	7	1.5	2				1	7	2	25	1	6	1	35	2
305	27	1	17	6	6	1	3	1	1	1																		4	4	5	5	3	3	7	2	2				1	7	1	0	1	6	0	30	2
305	17	1	11	5	6	2	5	2	2																						5	6	1	7	2	2				2				1	5	0	30	1	3
305	28	2	5	3	6	2	6	2	2																						5	5	1	6	1	2				1	4	1	35	1	6	1	0	2
305	43	1	13	5	6	2	1	1	1	1	4	4	6	1	0	0	0	4	4	4	0	2						4	4	3	3	6	1	5	1	2				1	4	1	33	2				2
305	35	1	16	6	6	2	3	1	1	1	2	2	77	77	0	0	0	2	2	2	2	2						4	5	5	5	4	1.5	5	1	2				1	7	1	50	1	5	0	45	2
305	34	2	15	6	6	2	6	2	2																						5	5	2	7	2	2				1	5	2	45	1	4	1	30	2
305	43	2	9	4	6	2	3	2	2																						5	4	1	7	1	2				1	7	2	30	1	3	0	20	2
305	53	1	16	6	6	2	4	2	2																						5	6	1	7	1	2				1	7	2	35	1	5	1	0	2
305	27	2	18	6	6	2	2	2	2																						5	4	2	7	2	2				2				2				2
305	67	1	10	5	5	2	6	1	1	1	77	4	4	77	0	0	0	4	4	4	4	2						4	4	5	4	7	2	7	1	2				1	7	1	30	1	6	1	30	2
305	34	2	9	4	6	2	6	2	2																						5	7	1.5	7	1	2				1	7	2	35	1	5	1	0	2
305	32	2	13	5	6	2	6	2	2																						5	5	1	6	1	2				1	5	1	35	1	5	1	0	2
305	49	2	12	5	2	2	6	1	2																						5	4	1	7	1	2				1	5	1	30	1	4	1	0	2
305	53	2	0		6	2	6	2	2																						5	7	1	7	2	2				1	7	2	30	2				2
305	27	1	13	5	6	2	3	1	1	1	2	2	6	4	0	0	4	4	4	4	4	2						5	4	5	2	6	1	7	1.5	2				1	7	1	30	1	5	1	0	2
305	53	1	16	6	6	2	2	2	2																						5	5	7	7	1.5	2				1	6	1	35	1	5	1	0	2
306	63	2	0		6	2	6	2	2																						5	4	1.5	7	1	2				2				2				2
306	33	1	10	4	5	2	3	2	2																						5	0		7	1	2				1	4	0	20	1	7	0	30	2
306	23	1	15	5	5	1	5	2	2																						2	1	2	7	1	2				1	1	2	0	1	7	0	10	1	1
306	29	1	12	5	6	2	3	2	2																						5	7	1.5	7	1	2				1	7	2	30	1	7	0	10	2
306	30	2	12	5	6	2	3	2	2																						2	1	0.5	7	1	2				1	7	6	0	1	7	1	0	2
306	37	1	16	6	6	2	3	2	2																						5	4	1	7	1	2				1	1	1	0	1	7	1	0	2
306	68	1	12	5	6	2	7	2	2																						5	4	1	7	1	2				2				1	7	0	30	2
306	55	2	0		3	2	3	2	2																						5	0		7	1	2				2				1	7	0	30	2
306	63	2	0		6	2	6	2	2																						5	7	1	7	1	2				2				1	7	0	20	2
306	35	1	8	4	6	2	3	1	1	1	30	5	7	10	5	6	7	3	4	5	5	1	10	0	0	0	0	5	5	5	5	1	1	7	1.5	1	7	7	0	2				1	7	1	0	2
306	30	2	12	5	6	2	6	2	2																						5	2	1.5	7	1	2				1	7	1	30	1	7	0	20	2
306	32	2	5	3	6	2	6	2	2																						5	7	1	7	1	2				1	7	3	30	1	7	1	0	2
306	50	1	12	5	6	2	3	1	1	1	8	6	6	8	0	0	0	0	0	6	0	2						5	5	5	5	2	1.5	7	1	2				1	7	0	30	1	7	0	30	2
306	44	2	10	4	6	5	3	2	2																						5	7	1.5	7	1	2				1	7	1	30	1	7	0	10	2
306	47	2	18	7	6	2	2	2	2																						5	7	1.5	7	1	2				1	7	4	0	1	7	1	30	2
306	33	2	11	4	6	2	3	2	2																						5	2	2	7	1	2				1	7	2	30	1	7	2	30	2
306	53	1	12	5	6	2	8	2	1	1	4	9	9	3	2	0	0	1	0	3	0	2						5	5	5	5	2	1	7	1	2				1	2	0	20	1	7	0	30	2
306	26	1	12	5	6	2	3	2	2																						5	5	1	7	1	2				1	7	1	30	1	7	2	0	2
306	36	1	8	4	6	2	3	2	1	2																					5	3	1	7	1.5	2				1	7	6	0	1	7	4	0	2
306	39	2	12	5	1	2	6	2	2																						5	1	1	7	1	2				1	7	1	30	1	7	1	0	2
307	34	2	12	5	5	2	2	2	1	1	2	2	4	0	0	0	0	0	0	0	0	2						5	5	5	5	2	1	7	2	2				1	7	3	0	1	4	0	15	2
307	36	2	0		5	2	2	2	1	1	1	1	1	0	0	0	0	0	0	0	0	1	0	0	0	0	0	5	5	5	5	1	1	7	2	2				1	7	2	0	1	6	0	45	2
307	30	2	0		5	2	6	2	2																						5	3	1	7	2	2				1	7	3	0	1	7	0	20	2
307	64	2	0		6	2	6	2	2																						5	2	1	7	2	2				1	7	2	0	1	7	2	0	2
307	45	1	9	3	5	2	3	2	1	1																		5	5	5	5	3	1	7	2	2				1	6	2	0	1	7	0	20	2
307	27	2	0		2	2	2	2	2																						5	1	1	5	1	1	6	4	0	1	7	2	0	1	6	1	15	2
307	42	1	12	5	6	2	1	1	1	1	1	1	1	0	0	0	0	0	0	0	0	2						5	5	5	5	1	1	7	2	2				1	7	2	0	1	7	2	30	2
307	41	1	7	3	5	2	1	1	1	1	1	1	1	0	0	0	0	0	0	1	0	1	1	0	0	0	0	5	5	5	5	1	1	7	2	2				1	6	1	15	1	7	1	0	2
307	48	2	0		5	5	6	2	2																						5	7	1	7	2	2				1	7	3	0	1	7	1	0	2
307	62	1	5	3	5	2	2	1	1	1	30	1	2	0	1	1	1	1	1	1	1	1	1	0	0	0	0	5	5	5	5	7	1	7	2	2				1	7	1	0	1	7	1	0	2
307	33	2	0		5	2	3	2	2																						5	4	1	7	2	2				1	7	2	0	1	7	1	0	2
307	32	2	10	4	5	2	6	2	2																						5	4	1	7	2	2				1	7	3	0	1	6	0	20	2
307	55	1	3	2	5	2	3	1	1	1	6	6	6	30	6	6	6	6	6	6	6	2						5	5	5	5	1	1	7	2	2				1	7	4	0	1	7	2	0	2
307	33	2	5	3	6	2	3	2	2																						5	2	1	7	2	1	7	1	0	1	7	3	0	1	7	2	0	2
307	58	1	10	4	6	2	7	1	1	1	7	4	4	0	0	0	0	0	2	0	0	1	2	0	0	0	0	5	5	5	5	5	1	7	2	2				1	6	0	45	1	7	0	30	2
307	56	2	0		5	2	6	2	1	2																					3	1	1	7	2	2				1	7	1	0	1	5	0	30	2
307	52	2	3	2	5	5	3	2	2																						5	3	1	7	2	2				1	7	2	0	2				2
307	35	2	0		2	2	6	2	1	1	4	1	1	0	0	0	1	0	0	0	0	1	1	0	0	0	0	4	5	5	5	3	1	7	2	2				1	7	3	0	1	7	2	0	2
307	58	1	15	6	5	2	7	2	1	2																					5	4	1	7	2	2				2				2				2
307	39	2	2	2	6	2	3	1	2																						5	3	1	7	2	1	6	4	0	1	7	3	0	1	7	0	30	2
307	34	2	10	4	5	2	2	2	1	1																		5	5	5	5	1	1	7	2	2				1	7	2	0	1	6	0	20	2
307	57	2	0		5	2	6	2	1	1	1	1	1	0	0	0	0	0	0	0	0	2						5	5	5	5	0		7	2	1	1	1	0	1	7	3	0	1	7	2	0	2
308	38	2	8	3	5	2	6	2	1	1																		5	5	5	5	5	2	7	2	2				1	7	2	30	1	7	1	0	2
308	53	2	6	3	6	2	6	2	2																						5	7	2	7	2	2				1	7	3	0	1	7	0	30	2
308	16	2	12	6	6	1	5	2	2																						5	7	4	7	2	2				1	3	1	30	1	5	1	0	2
308	35	2	5	3	5	1	6	2	2																						5	5	3	7	2	2				1	7	2	0	1	7	1	0	2
308	32	1	15	5	6	1	5	2	1	1																		5	5	5	5	5	3	7	2	2				1	7	2	0	1	7	1	0	1	2
308	46	1	10	4	6	2	3	2	1	2																					5	7	2	7	2	2				1	7	2	30	1	7	1	30	2
308	49	2	7	3	5	2	6	2	1	2																					5	7	3	7	2	2				1	7	2	20	1	7	1	0	2
308	44	1	5	2	5	2	3	2	2																						5	5	2	7	2	2				1	7	2	30	2				2
308	52	2	8	4	5	2	6	2	1	1																		5	5	5	5	7	3	7	2	2				1	7	1	0	1	7	0	30	2
308	62	1	13	5	5	2	3	2	1	1	6	3	5	0	0	0	0	3	0	0	0	2						5	5	5	4	7	4	7	2	2				1	7	1	30	1	7	1	0	2
308	29	1	9	4	5	1	3	2	1	1	8	3	4	0	0	0	0	2	0	0	0	1	0	0	0	0	0	5	5	5	5	3	2	7	2	2				1	5	2	0	1	7	1	30	2
308	22	2	12	6	5	1	3	2	2																						5	5	3	7	2	2				1	7	2	30	1	7	1	30	2
308	39	2	0		5	2	6	2	2																						4	5	3	7	2	2				1	7	2	0	1	7	1	0	2
308	38	1	9	4	5	1	3	1	1	1	8	4	5	0	0	0	0	0	2	2	0	1	4	0	0	0	0	5	5	5	4	3	2	7	2	2				1	7	3	0	1	7	1	30	2
309	25	2	10	4	2	2	3	2	1	1	2	1	1	0	0	0	0	0	0	0	0	2						5	5	5	5	2	1	7	2	2				1	7	2	0	1	7	0	30	2
309	29	2	10	4	5	2	6	2	2																						5	5	1	7	2	2				1	7	1	45	1	6	1	0	2
309	35	2	8	3	6	2	2	2	2																						5	3	1	7	2	2				1	7	3	0	1	7	0	30	2
309	33	2	10	4	6	2	3	2	2																						5	3	1	7	2	2				1	7	5	0	1	7	1	0	2
309	39	2	3	3	5	2	2	2	2																						5	2	1	7	2	2				1	7	3	0	1	7	1	0	2
309	31	2	7	3	2	2	2	2	1	1																		5	5	5	5	2	1	7	2	2				1	7	3	0	1	7	1	0	2
309	66	2	3	2	5	5	6	2	2																						5	4	1	7	2	2				1	7	1	0	1	7	1	30	2
309	52	2	0		6	5	3	2	2																						5	1	1	7	2	2				1	6	1	0	2				2
309	43	2	10	4	5	2	6	2	2																						5	4	2	7	2	2				1	7	3	0	1	2	0	35	2
309	29	1	12	5	6	2	6	2	2																						5	3	1	7	2	2				1	7	4	0	1	5	0	30	2
309	37	1	9	3	5	2	3	2	2																						5	0		7	2	2				1	7	2	0	2				2
309	27	2	12	5	5	2	6	2	2																						5	2	1	7	2	2				1	6	1	0	2				2
309	21	1	16	6	5	1	2	2	2																						5	7	1	7	2	2				1	7	2	0	1	7	1	0	2
309	48	2	3	2	6	2	6	2	1	1	1	1	1	0	0	0	0	0	0	0	0	2						5	5	5	5	7	1	7	2	2				1	7	4	0	1	7	1	0	2
309	26	1	18	7	6	1	2	2	1	1																		5	5	5	5	0		7	2	2				1	2	1	0	2				2
310	36	1	12	4	2	2	3	2	1	2																					5	4	2	7	2	2				2				1	7	1	0	2
310	21	2	12	4	5	2	6	2	2																						5	4	2	7	3	2				2				1	6	1	0	2
310	49	2	12	4	5	2	1	2	2																						5	4	3	7	4	2				2				1	6	0	30	2
310	55	2	0		3	2	6	2	2																						5	3	2	5	2	2				2				1	6	0	30	2
310	53	1	5	3	6	2	3	1	1	1	3	5	7	1	0	3	0	0	3	0	0	2						5	5	5	5	3	2	7	3	2				2				1	6	1	0	2
310	36	2	5	3	3	2	2	2	2																						5	3	2	6	2	2				2				1	6	0	45	2
310	51	1	5	3	3	2	3	2	1	2																					5	4	2	7	3	2				2				2				2
310	32	2	8	3	6	2	3	2	2																						5	5	4	7	3	2				2				1	7	0	30	2
310	50	1	5	3	3	2	6	1	1	1	30	5	8	3	2	3	2	5	4	2	3	1	10	0	0	0	0	5	5	5	5	3	2	6	3	2				2				1	6	1	30	2
310	43	1	15	6	6	2	3	2	1	1																		5	5	5	5	5	3	7	2	2				2				1	7	0	30	2
310	41	1	8	3	6	2	3	1	1	2																					5	5	3	7	2	2				2				1	7	0	30	2
310	64	1	5	3	3	2	1	2	2																						5	3	2	6	2	2				2				1	6	1	0	2
310	59	1	5	3	5	2	6	1	1	2																					5	4	2	7	2	2				2				1	6	0	30	2
310	24	2	10	4	5	2	6	2	2																						5	4	2	7	3	2				2				1	6	1	0	2
310	26	2	10	4	5	2	6	2	2																						5	4	2	6	2	2				2				1	6	1	30	2
310	43	1	0		6	2	3	1	1	2																					5	6	2	7	3	2				2				1	5	1	0	2
310	36	2	12	4	5	2	6	2	2																						5	5	2	7	3	2				2				1	5	1	0	2
310	50	1	10	4	5	2	3	2	1	1	30	3	4	0	2	2	3	2	2	3	2	1	3	0	0	0	0	5	5	5	5	3	2	6	2	2				2				1	7	0	30	2
310	48	1	8	3	6	2	1	2	2																						5	3	2	6	2	2				2				1	5	0	30	2
310	25	1	10	4	3	2	6	2	2																						5	5	3	6	2	2				2				1	6	1	0	2
310	64	1	0		6	2	6	1	1	1	5	6	8	2	6	2	0	6	0	5	3	2						5	5	5	5	4	2	7	3	2				2				1	5	0	30	2
310	46	2	5	3	3	2	3	2	2																						5	4	2	7	2	2				2				1	7	0	45	2
310	21	2	12	4	5	2	6	2	2																						5	5	2	7	2	2				2				1	6	1	0	2
310	50	2	5	3	6	2	6	2	2																						5	5	3	7	3	2				2				1	6	2	0	2
310	48	1	10	4	5	2	3	2	2																						5	6	3	7	2	2				2				2				2
311	30	2	10	4	5	2	2	2	2																						5	5	2	7	3	2				2				1	6	0	30	2
311	66	1	14	6	6	2	3	2	2																						5	7	3	7	4	2				1	5	0	45	1	7	1	30	1	5
311	23	1	12	5	5	1	5	2	2																						5	6	3	7	3	2				1	3	0	30	1	7	0	45	1	6
311	32	1	10	4	5	2	3	2	2																						5	5	3	7	3	2				2				1	6	1	30	2
311	53	1	0		6	2	6	2	2																						5	5	2	6	4	2				2				1	6	1	0	2
311	37	1	10	4	5	2	2	2	2																						5	5	2	6	3	2				2				1	6	0	40	2
311	21	1	15	6	5	1	5	2	2																						5	5	2	7	3	2				2				1	6	2	0	1	5
311	66	1	15	6	6	2	1	2	2																						5	6	3	7	4	2				1	6	1	0	1	6	0	30	2
311	54	1	5	3	6	2	3	2	2																						5	4	2	7	3	2				2				1	6	0	30	2
311	66	1	16	6	6	2	2	2	2																						2	7	3	7	4	2				1	5	0	45	1	7	0	50	1	7
311	64	2	5	3	6	2	3	2	2																						5	5	3	6	4	2				1	6	0	30	2				2
311	65	2	5	3	6	2	6	2	2																						5	4	2	7	2	2				2				1	7	0	30	2
311	65	1	0		6	2	1	2	2																						5	3	2	6	2	2				2				1	6	0	30	2
311	48	1	0		6	2	3	1	1	1																		5	4	5	4	5	2	7	2	2				2				1	7	1	0	2
311	61	1	12	5	1	2	3	2	2																						2	6	3	6	3	2				2				1	4	0	30	1	4
311	48	2	0		5	2	6	2	2																						5	5	2	7	3	2				2				1	6	1	30	2
311	26	2	12	4	6	2	2	2	2																						5	5	2	7	2	2				2				1	6	2	0	2
311	60	2	0		6	2	3	2	2																						5	5	3	7	4	2				2				1	7	2	0	2
311	21	1	0		6	2	3	1	2																						5	5	2	6	2	2				2				1	5	0	30	2
312	40	2	8	4	6	2	6	2	2																						5	7	2	7	2	2				1	7	2	30	1	5	1	0	2
312	43	1	10	4	6	2	3	2	1	1	6	4	5	0	0	0	2	0	3	0	0	2						5	5	5	4	7	2	7	1	2				1	4	2	0	1	6	1	0	2
312	36	1	12	4	6	2	3	2	1	1	4	3	5	0	0	0	0	0	2	0	0	2						5	5	5	4	7	2	7	2	2				1	7	3	0	1	5	2	30	2
312	43	1	10	4	6	2	3	2	1	1																		5	5	4	5	7	2	7	2	2				1	5	2	0	1	5	1	0	2
312	69	2	8	4	6	2	7	2	2																						5	7	2	7	2	2				1	7	2	0	1	7	1	30	2
312	49	2	5	3	6	2	6	2	2																						5	7	2	7	2	2				1	7	2	30	1	7	0	30	2
312	28	2	5	2	5	2	6	2	2																						5	2	1	7	1	2				1	7	3	0	1	5	1	0	2
312	37	1	10	4	6	2	3	2	1	1																		5	5	5	4	7	2	7	1	2				1	7	2	0	1	5	0	30	2
312	31	1	5	2	1	2	3	2	1	1	5	3	5	0	0	0	0	0	2	0	0	2						5	5	5	4	4	2	7	1	2				1	7	3	0	1	4	1	0	2
312	64	2	0		6	2	6	2	2																						4	7	1	7	2	2				1	7	2	0	1	4	1	0	2
312	58	2	12	6	6	2	7	2	2																						5	7	3	7	2	2				1	5	2	0	1	5	0	30	2
312	30	1	12	6	6	2	2	1	1	1	5	4	4	0	0	0	0	0	3	0	0	2						5	5	5	4	7	1	7	2	2				1	5	3	0	1	3	1	0	2
312	45	2	10	4	6	2	6	2	1	1																		5	5	5	4	7	3	7	2	2				1	7	2	0	1	5	0	30	2
312	40	2	15	5	5	2	2	2	1	1																		5	5	5	5	7	2	7	2	2				1	7	2	0	1	5	0	30	2
312	40	2	8	4	6	2	6	2	2																						5	7	2	7	1	2				1	7	2	30	1	7	1	0	2
312	34	2	10	4	6	2	6	2	2																						5	7	3	7	2	2				1	7	2	0	1	5	1	30	2
312	50	2	5	3	6	2	6	2	2																						5	7	2	7	2	2				1	7	2	30	1	7	2	0	2
312	30	2	12	6	6	2	2	2	2																						5	7	3	7	2	2				1	5	2	0	1	4	0	30	2
313	27	2	10	3	5	2	8	2	2																						5	7	2	5	2	1	5	3	0	1	5	2	0	2				2
313	54	1	3	1	6	2	8	2	2																						5	5	2	7	1	1	7	2	0	1	7	2	0	2				2
313	41	1	5	1	6	2	8	2	2																						5	7	1	5	1	1	7	2	0	1	5	2	0	2				2
313	31	2	0		6	2	8	2	2																						5	5	1	6	1	1	5	5	0	1	5	5	0	1	5	1	30	2
313	29	1	10	4	6	1	8	2	2																						5	4	3	7	2	2				1	5	2	0	1	7	2	0	2
313	27	2	12	5	6	1	5	2	2																						5	7	2	7	2	2				1	7	3	0	2				2
313	49	2	0		6	2	8	2	2																						5	5	2	7	2	1	5	5	0	1	7	2	30	1	7	1	0	2
313	59	1	2	1	6	2	8	2	2																						5	7	1	5	2	1	5	5	0	1	3	1	30	1	2	1	0	2
313	31	2	0		6	2	8	2	2																						5	2	1	5	2	1	7	3	0	1	7	2	30	1	7	0	30	2
313	27	2	12	4	6	1	5	2	2																						5	3	1	5	1	2				1	4	3	30	1	5	1	8	2
313	52	2	0		6	2	8	2	2																						5	5	2	5	3	1	7	5	30	1	7	3	0	2				2
313	67	2	0		6	5	9	2	2																						5	5	2	3	1	2				2				1	7	1	0	2
313	40	2	5	2	6	2	8	2	2																						5	7	2	7	1	1	7	5	0	1	7	2	0	1	2	1	38	2
313	60	2	0		6	2	8	2	2																						5	3	2	7	2	2				2				2				2
313	49	1	5	2	6	2	7	2	2																						5	7	2	7	2	1	3	2	8	1	4	3	0	2				2
313	61	2	0		6	5	8	2	2																						5	5	1	7	2	2				1	7	1	30	1	7	1	0	2
313	56	1	0		6	2	8	2	2																						5	5	2	5	3	1	2	5	8	1	5	5	0	1	7	0	30	2
313	24	1	12	4	6	1	5	2	2																						5	5	2	3	2	2				2				2				1	3
313	44	1	0		6	2	8	2	2																						5	3	1	3	1	1	7	5	0	1	5	2	0	2				2
313	27	1	5	5	6	1	8	2	2																						5	2	1	7	1	2				1	7	1	0	2				1	3
313	42	1	3	1	6	2	8	2	2																						5	3	1	6	2	1	7	5	0	1	7	3	0	1	7	2	0	2
314	56	1	10	4	6	2	7	1	2																						5	7	3	4	1	2				1	7	0	30	1	7	0	10	2
314	58	2	0		6	2	6	2	2																						5	1	1	3	1	2				1	2	0	15	1	7	1	0	2
314	23	2	16	6	6	1	8	2	2																						5	7	1	4	1	2				1	3	0	45	1	1	0	10	2
314	63	2	0		6	2	6	2	2																						5	2	1	5	1	2				1	3	0	30	1	1	0	10	2
314	48	1	14	6	6	2	3	2	2																						5	3	1	7	1	2				1	2	1	0	1	2	0	40	2
314	27	2	12	5	6	2	6	2	2																						5	7	1	7	1	1	2	0	30	1	7	1	0	1	1	0	20	2
314	27	2	10	4	6	1	3	2	2																						5	7	2	7	1	2				1	2	1	0	1	7	0	20	2
314	39	1	15	6	6	2	2	1	1	2																					5	6	4	7	1	2				2				1	7	0	10	2
314	35	1	5	3	6	5	3	1	1	1																		3	4	5	4	7	2	6	10	2				1	1	0	30	1	7	0	30	2
314	62	1	10	4	6	2	6	1	1	2																					5	7	1	7	1	2				2				1	7	0	10	2
314	57	2	0		6	2	6	1	2																						5	7	2	7	1	1	1	0	30	1	2	1	0	1	3	0	20	2
314	44	1	23	7	6	2	2	2	2																						5	7	0.5	7	1	1	1	1	0	1	1	4	0	2				2
314	37	1	10	4	6	2	3	2	2																						5	2	1	7	1	2				2				1	3	0	40	2
314	21	2	13	6	6	1	5	1	1	2																					5	2	2	7	1	2				1	1	3	0	1	5	0	20	2
314	37	2	3	3	6	2	3	2	2																						5	2	1	7	1	1	1	2	0	1	2	3	0	1	7	0	30	2
314	38	2	18	4	6	2	6	2	2																						5	2	1	7	1	2				1	2	1	30	1	7	3	0	2
314	37	2	10	4	6	2	6	2	1	1																		5	5	5	5	2	1	7	1	2				1	4	0	30	1	7	0	10	2
314	35	1	9	4	6	1	2	2	2																						5	1	1	7	1	2				1	2	2	0	1	7	0	30	2
314	33	2	15	5	6	2	2	2	2																						5	3	1	7	1	2				1	1	2	0	1	7	0	15	2
314	25	1	12	5	6	1	3	1	1	1	3	3	3	0	0	0	3	0	0	0	2	1	0	5	0	0	0	5	5	5	5	3	1	7	1	2				1	2	1	0	1	2	0	20	1	2
314	51	2	0		6	1	6	2	2																						5	2	1	7	1	2				1	4	2	0	1	4	0	10	2
314	50	2	2	2	6	2	6	2	2																						5	7	1	6	1	2				1	7	2	0	1	7	2	0	2
314	23	1	14	5	6	1	5	1	1	1	10	3	4	0	0	3	0	0	3	4	0	1	0	10	0	0	0	5	5	5	5	7	2	7	1	2				1	1	0	30	2				1	1
314	34	2	6	3	1	2	3	2	1	1	1	1	1	0	0	0	0	1	0	0	0	1	0	1	0	0	0	5	5	5	5	2	1	5	1	2				1	5	2	0	1	2	0	30	2
315	61	2	0		5	5	3	2	1	1	1	1	1	0	0	0	0	0	0	0	0	2						5	5	5	5	2	1	7	1	2				1	1	2	0	1	7	0	30	2
315	53	1	6	3	5	2	3	2	1	1																		5	5	5	5	2	1	7	1	2				2				1	7	0	20	2
315	61	1	0		5	2	3	2	2																						5	3	2	4	1	1	7	2	0	2				1	7	0	15	2
315	44	1	10	4	5	2	3	2	1	1	1	1	1	0	0	0	0	0	0	0	0	2						5	5	5	5	2	1	7	1	1	2	4	0	2				1	7	0	15	2
315	67	2	0		5	2	6	2	2																						5	1	1	7	1	1	1	1	0	1	1	2	0	1	2	0	20	2
315	40	2	0		5	2	6	2	2																						4	0		7	1	2				1	2	2	30	1	7	0	30	2
315	66	2	0		5	1	6	2	1	2																					5	2	1	7	1	2				1	2	1	0	1	2	1	0	2
315	54	2	0		5	2	6	2	2																						5	7	1	7	1	1	5	2	0	1	3	2	0	1	3	0	30	2
315	53	1	5	3	5	2	6	1	1	1	10	1	4	0	0	1	0	0	1	1	1	1	2	1	1	0	0	5	5	5	5	2	1	7	1	2				1	6	1	0	1	2	0	20	2
315	42	2	0		5	2	3	2	2																						5	1	0	7	1	2				1	2	2	0	1	7	0	10	2
315	32	1	8	3	5	2	3	1	1	1	6	1	2	0	0	0	0	0	0	1	0	1	1	0	0	0	0	5	5	5	5	1	1	5	1	2				1	4	0	15	1	7	0	15	2
315	16	2	11	4	5	1	5	2	2																						5	7	3	1	1	2				2				2				2
315	51	2	1	1	5	2	6	2	1	1	8	1	2	0	0	1	0	0	0	1	0	1	0	2	0	0	0	5	5	5	5	2	1	7	1	2				1	2	2	0	1	7	0	30	2
315	26	2	3	2	5	2	2	2	2																						5	5	1	6	1	2				1	1	3	0	1	7	0	20	2
315	38	1	12	4	5	2	3	2	1	1																		5	5	5	5	7	2	7	1	1	2	0	30	1	1	0	30	1	5	0	30	2
315	32	2	12	5	5	2	3	2	1	1	3	1	1	0	0	0	0	0	0	0	1	1	1	0	0	0	0	5	5	5	5	3	1	7	1	2				1	1	3	0	1	3	0	30	2
315	22	1	16	6	5	1	5	2	1	1	1	7	7	1	0	0	0	0	0	0	0	2						5	5	5	5	4	1	5	1	2				1	1	1	0	1	6	0	20	2
315	67	1	3	3	5	2	6	2	1	1																		5	5	5	5	2	1	7	1	2				1	2	1	0	1	3	1	0	2
315	35	1	7	3	6	2	3	2	2																						5	1	0	3	1	2				2				1	7	0	20	2
315	30	1	15	6	5	1	3	2	2																						5	2	1	7	1	2				1	1	1	0	1	3	0	30	2
315	29	2	15	6	5	2	3	1	1	1	3	1	2	0	0	0	0	1	0	1	0	1	0	2	0	0	0	5	5	5	5	7	5	4	1	2				1	3	1	0	1	7	0	15	2
315	24	1	6	3	5	1	3	1	1	1	4	2	20	1	0	0	0	2	0	0	0	1	0	2	0	0	0	5	5	5	5	7	5	7	1	1	7	0	15	2				2				2
315	60	2	0		5	3	6	2	1	1	6	1	2	0	1	0	0	0	0	0	0	1	0	1	0	0	0	5	5	5	5	1	1	4	1	1	2	0	10	1	2	1	0	1	7	1	0	2
315	60	2	0		5	1	6	2	2																						5	5	1	5	1	2				1	1	1	0	2				2
315	17	1	10	4	5	1	5	2	1	1	2	1	1	0	0	0	0	0	0	0	0	2						5	5	5	5	3	1	4	1	2				1	3	0	45	1	7	0	20	1	2
316	31	1	12	5	6	2	3	2	1	1	3	3	5	0	0	0	0	0	0	0	0	2						5	5	5	5	4	2	6	2	2				1	5	0	20	1	6	0	15	1	2
316	45	2	2	3	5	2	6	2	2																						5	3	1	6	2	1	4	0	45	1	7	0	30	1	7	0	20	2
316	23	2	10	4	6	2	6	2	2																						5	3	1	6	2	2				1	5	0	25	1	5	0	20	2
316	41	1	5	3	5	2	6	2	2																						5	2	2	6	2	1	3	1	30	1	5	0	30	1	7	0	20	2
316	31	1	10	4	6	2	3	1	1	1	1	5	5	0	0	0	0	0	0	0	0	2						5	5	5	5	3	2	5	2	2				1	7	0	20	1	5	0	20	1	2
316	39	1	10	4	6	2	3	2	1	1																		5	5	5	5	3	2	5	2	2				1	3	0	20	1	5	0	20	2
316	23	2	12	5	6	2	2	2	2																						5	4	2	7	2	2				1	3	0	20	2				2
316	30	2	10	4	6	2	6	2	2																						5	3	2	5	2	1	5	0	20	1	5	0	20	1	7	0	10	2
316	39	2	8	4	6	2	6	2	2																						5	0		2	2	2				2				2				2
316	35	2	10	4	6	2	6	2	2																						2	3	2	6	2	1	3	1	30	1	5	0	45	1	7	0	20	2
316	60	1	0		5	2	6	2	2																						2	2	1	5	2	2				1	6	0	25	1	5	0	25	2
316	62	1	14	7	6	2	7	2	2																						5	6	2	7	3	1	2	0	40	1	5	0	25	1	7	0	20	1	5
316	38	2	7	4	5	2	6	2	1	1	30	2	5	3	2	2	2	2	2	2	2	1	0	2	0	0	0	1	4	5	2	0		3	2	1	7	2	0	1	7	1	0	1	7	0	30	2
316	50	2	5	3	6	2	6	2	2																						5	6	2	7	2	2				1	6	0	40	1	6	0	20	2
316	68	1	0		5	2	6	2	1	1	5	4	6	3	2	2	0	0	3	3	2	1	2	2	0	0	0	5	5	5	5	0		3	2	1	7	4	0	1	7	1	0	1	7	1	0	2
316	49	2	5	3	6	2	6	2	2																						1	5	2	7	2	1	3	0	30	1	5	0	15	1	5	0	15	2
316	54	1	0		5	2	6	2	1	1	6	3	5	77	0	0	2	0	0	2	0	1	2	2	0	0	0	5	5	5	5	0		5	2	1	3	1	30	1	5	0	30	1	7	0	20	2
316	28	2	12	4	6	2	6	2	2																						5	3	1	5	2	2				2				2				2
316	52	2	5	3	6	2	6	2	2																						5	5	2	7	2	2				1	5	0	25	1	7	0	20	2
316	43	1	12	5	6	2	3	2	2																						2	6	2	7	3	2				1	6	0	20	1	7	0	15	2
316	45	1	5	3	5	2	8	1	1	1	30	5	8	15	2	2	2	2	2	2	2	1	2	2	0	0	0	1	2	2	3	0		3	2	1	4	1	38	1	5	0	30	1	7	0	30	2
317	30	2	0		5	2	3	2	2																						5	1	2	7	2	2				1	7	4	0	1	2	0	30	2
317	38	2	10	4	6	2	6	2	2																						5	2	3	7	2	2				1	7	2	0	1	4	0	45	2
317	36	1	0		5	5	3	1	1	1	20	2	4	0	2	0	1	3	0	2	0	1	6	0	0	0	0	3	4	4	5	1	2	7	3	1	7	3	0	1	7	3	0	1	3	0	40	2
317	20	1	13	5	6	1	5	2	2																						5	2	2	7	2	2				1	77			1	7	0	30	1	5
317	60	2	0		6	2	6	2	2																						5	1	3	7	2	2				1	7	2	0	1	7	0	30	2
317	44	1	10	5	6	2	3	1	1	1																		4	5	5	5	3	3	7	2	2				1	7	5	0	1	7	0	25	2
317	35	2	0		1	2	6	1	1	1	2	1	2	0	2	0	0	1	0	0	0	2						5	5	5	5	0		5	2	1	2	2	0	1	7	4	0	1	4	0	30	2
317	15	2	9	4	5	1	5	2	2																						5	3	2	7	2	2				1	7	3	0	2				2
317	34	1	5	2	6	2	3	2	1	1																		5	5	5	5	2	2	7	3	2				1	7	5	0	1	3	0	30	2
317	55	1	0		5	2	3	1	1	1	15	3	5	4	3	0	2	1	3	2	77	1	4	2	0	0	0	3	2	1	5	1	2	5	2	2				1	5	4	0	2				2
317	34	2	0		5	2	6	2	2																						5	1	3	7	2	1	5	3	0	1	7	4	0	1	2	0	20	2
317	50	2	0		5	2	3	2	2																						5	1	2	7	2	2				1	7	4	0	2				2
317	43	2	5	2	6	2	3	2	2																						5	5	4	7	3	1	2	1	0	1	7	4	0	2				2
317	26	2	14	6	6	2	2	2	2																						5	2	3	7	2	2				1	7	3	0	1	7	0	45	2
317	48	2	0		5	2	6	1	1	1	6	2	3	0	2	0	0	3	1	1	2	1	5	0	0	0	0	2	4	4	5	1	2	5	2	1	7	2	0	1	7	5	0	2				2
317	34	1	7	4	1	2	3	1	1	1	3	3	4	0	2	0	0	0	1	3	0	1	4	2	0	0	0	5	5	5	5	1	3	7	2	1	5	4	0	1	7	2	0	1	7	0	45	1	4
317	42	1	10	5	6	2	3	2	2																						5	3	3	7	2	2				1	7	4	0	1	7	0	25	2
317	25	2	0		3	2	3	2	2																						5	1	2	6	2	2				1	7	4	0	1	7	0	30	2
317	45	1	0		5	2	3	1	1	1	4	2	4	0	2	0	0	3	0	0	0	1	2	1	0	0	0	5	5	5	5	1	3	7	2	1	7	2	0	1	7	3	0	1	3	0	45	2
317	55	2	0		1	5	6	2	1	1	14	2	3	0	1	0	1	3	0	2	0	1	4	1	0	0	0	5	4	5	5	0		5	2	1	7	4	0	1	7	3	0	2				2
317	47	2	0		6	2	6	1	2																						5	2	2	7	2	2				1	7	5	0	2				2
317	47	2	0		6	2	3	2	2																						5	2	2	7	2	1	5	1	0	1	7	4	0	1	3	0	45	2
317	43	1	0		1	5	3	1	1	1	5	3	4	0	2	0	3	1	0	2	0	1	5	0	0	0	0	5	4	5	5	1	3	7	2	1	3	2	0	1	5	4	0	1	3	0	45	2
318	35	2	5	2	3	2	6	2	2																						5	3	2	7	2	1	3	3	0	1	7	6	0	1	7	2	0	2
318	59	1	3	2	6	2	6	2	2																						5	2	1	7	1	2				2				2				2
318	34	2	0		2	2	6	1	1	1	6	4	5	0	2	3	2	2	2	3	3	1	10	10	0	0	0	5	5	5	5	2	1	7	2	1	5	2	0	1	7	7	0	1	3	2	30	2
318	44	2	0		3	2	6	2	2																						5	4	2	7	1	2				1	7	5	0	1	3	2	0	2
318	21	2	10	4	6	2	6	2	2																						5	4	2	7	2	2				1	7	5	0	1	7	0	30	2
318	39	1	8	3	2	2	3	2	2																						5	5	2	7	3	2				1	7	4	0	2				2
318	29	2	0		2	2	6	2	1	1	3	2	3	0	2	2	3	2	2	3	0	1	10	0	0	0	0	5	5	5	5	0		7	2	2				1	7	5	0	1	7	1	30	2
318	38	1	5	3	3	2	3	1	1	1	5	3	5	0	2	1	3	2	1	3	0	1	10	0	0	0	0	5	5	5	1	4	3	7	1	1	5	2	30	1	7	3	0	2				2
318	53	1	3	2	2	2	6	1	1	1	2	2	3	0	2	2	1	2	1	1	2	1	10	0	0	0	0	5	5	5	2	3	2	7	2	2				1	7	3	0	2				2
318	56	2	0		2	2	6	2	2																						5	3	2	7	2	2				1	7	4	0	2				2
318	66	1	0		6	2	6	2	2																						5	4	2	7	2	2				1	7	2	0	2				2
318	26	2	10	4	2	2	6	2	2																						5	2	2	7	2	2				1	7	4	0	1	7	2	0	2
318	45	1	9	4	3	2	3	1	1	1	0		1	0	1	2	1	1	1	2	1	1	7	0	0	0	0	5	5	5	5	2	1	7	2	1	7	5	0	2				2				2
318	23	2	12	5	3	2	6	2	2																						5	6	3	7	3	2				2				2				2
318	54	1	0		3	2	6	1	1	1	3	3	5	0	2	3	2	4	5	2	2	1	10	0	0	0	0	5	5	5	2	5	3	7	3	2				1	7	3	0	2				2
318	42	2	0		2	2	6	2	2																						5	2	1	7	2	2				1	7	5	0	2				2
318	35	2	10	4	6	2	6	2	2																						5	4	1	7	3	2				1	7	2	0	2				2
318	35	2	6	3	2	2	6	2	2																						5	4	2	7	2	2				2				2				2
318	60	1	13	5	2	2	1	2	1	2																					5	2	3	7	2	2				2				2				2
318	19	1	10	4	3	1	5	2	2																						4	5	2	7	2	2				2				1	7	1	30	1	4
318	35	2	0		2	2	6	2	2																						5	3	2	7	1	2				1	7	4	0	2				2
318	60	1	0		3	2	6	2	2																						5	5	2	7	2	2				1	7	4	0	2				2
318	58	1	3	2	5	2	3	2	2																						5	1	1	7	2	2				2				2				2
318	30	2	8	3	5	2	6	2	2																						5	4	2	7	2	2				1	7	4	0	2				2
318	31	2	0		2	2	6	2	2																						5	3	2	7	2	1	3	2	0	1	7	4	0	1	7	3	0	2
319	60	1	0		6	2	3	1	1	1	5	5	2	1	0	0	0	5	5	5	5	2						3	5	4	4	3	1	7	1.5	2				2				1	5	1	35	2
319	24	2	8	4	5	2	6	2	1	2																					5	2	5	7	77	2				1	4	1	35	1	7	0	30	2
319	42	1	8	3	2	2	3	2	1	1	4	4	4	77	0	0	0	2	2	2	4	2						5	5	5	5	6	1.5	7	1	2				2				1	6	0	35	2
319	51	1	10	5	6	2	7	2	1	1	3	3	3	77	0	0	0	0	3	3	3	2						5	4	5	5	5	1	5	1	2				2				1	6	0	45	2
319	33	1	12	5	6	2	3	1	2																						5	5	6	7	5	2				1	7	1	30	1	5	1	0	2
319	48	2	9	4	6	2	6	2	2																						5	5	2	7	1	2				2				2				2
319	46	1	12	5	6	2	3	1	2																						5	5	2	1	6	2				1	6	0	45	1	7	1	0	2
319	53	2	0		5	2	6	2	2																						5	6	2	7	1	2				2				2				2
319	26	2	9	4	6	2	3	2	2																						5	6	1	7	1	2				2				1	5	1	30	2
319	25	2	3	2	5	2	6	2	2																						5	2	1	7	1	2				2				1	4	0	25	2
319	29	2	0		6	2	6	2	2																						5	5	1	7	2	2				2				1	77			2
319	19	1	11	5	2	1	5	2	2																						5	5	1	6	1	2				2				1	6	1	30	2
319	45	1	12	5	6	2	3	1	1	1	5	5	4	2	0	0	4	5	5	5	5	2						4	3	5	4	4	77	5	2	2				2				1	5	0	45	2
319	33	1	16	6	6	2	2	2	1	1	2	2	2	77	0	0	0	0	2	0	0	2						5	4	5	5	6	1.5	7	2	2				2				1	6	0	50	2
319	42	1	8	4	6	2	3	2	2																						5	3	1	7	2	2				2				1	4	0	25	2
319	30	2	5	3	5	2	6	2	2																						5	4	1	7	1.5	2				2				1	7	0	50	2
319	32	2	0		6	2	5	2	2																						5	5	1	4	1	2				2				1	6	0	30	2
319	57	2	5	3	6	2	6	2	2																						5	6	1	7	1.5	2				2				1	6	2	0	2
319	34	2	10	5	6	2	6	2	2																						5	3	1	5	1	2				2				1	5	1	30	2
319	16	2	9	5	6	1	5	2	2																						5	4	1	5	1	2				2				1	6	0	30	2
319	53	1	8	5	6	2	7	2	2																						5	4	1	7	1	2				2				2				2
319	32	1	16	6	6	2	2	2	1	1	0		77	77	0	0	0	0	2	2	2	2						5	4	4	5	6	1	7	1	2				1	5	1	40	2				2
319	41	2	10	5	6	2	6	2	2																						5	4	1	7	1	2				1	77			1	6	0	45	2
320	46	2	5	3	5	2	6	2	1	1	2	2	2	2	0	0	0	0	2	2	0	2						2	1	3	5	4	1	7	1	2				2				2				2
320	23	1	16	6	5	1	5	2	2																						5	6	2	7	2	2				2				2				2
320	36	2	2	4	6	2	6	2	2																						5	2	1	7	1	2				1	5	0	55	2				2
320	35	2	10	4	6	2	3	2	2																						5	5	1	7	1	2				2				1	7	0	50	2
[truncated: 3,594 more rows]
[truncated: 25 more columns]
